# Supplementary material for: Cheminformatics approach to exploring and modeling trait-associated metabolite profiles
Source: J Cheminform. 2019 Jun 24;11:43. doi: 10.1186/s13321-019-0366-3 (PMC6591908; doi:10.1186/s13321-019-0366-3)
Supplement: Supplementary file 2 — Additional file 2. The scripts and additional data necessary to recreate our analyses. [file 13321_2019_366_MOESM2_ESM.zip]

Archive with 66 entries (57 files):
- metabochem-master/
- metabochem-master/.gitignore
- metabochem-master/LICENSE
- metabochem-master/README.md
- metabochem-master/analyses/
- metabochem-master/analyses/data/
- metabochem-master/analyses/data/ML_data.RDATA
- metabochem-master/analyses/data/common_test_training_molecule-v2.sdf
- metabochem-master/analyses/data/metabolics_fingerprint.csv
- metabochem-master/analyses/data/sample_factors_test.txt
- metabochem-master/analyses/data/sample_factors_training.txt
- metabochem-master/analyses/data/sample_metabolites_test.txt
- metabochem-master/analyses/data/sample_metabolites_training_excol_fix.csv
- metabochem-master/analyses/data/significance_results/
- metabochem-master/analyses/data/significance_results/healthstate_anova_wsig_control_test.txt
- metabochem-master/analyses/data/significance_results/healthstate_anova_wsig_control_test_block.txt
- metabochem-master/analyses/data/significance_results/healthstate_anova_wsig_control_test_plasma.txt
- metabochem-master/analyses/data/significance_results/healthstate_anova_wsig_control_test_plasma_nonpara.txt
- metabochem-master/analyses/data/significance_results/healthstate_anova_wsig_control_test_serum.txt
- metabochem-master/analyses/data/significance_results/healthstate_anova_wsig_control_test_serum_nonpara.txt
- metabochem-master/analyses/data/significance_results/healthstate_anova_wsig_control_training.txt
- metabochem-master/analyses/data/significance_results/healthstate_anova_wsig_control_training_block.txt
- metabochem-master/analyses/data/significance_results/healthstate_anova_wsig_control_training_plasma.txt
- metabochem-master/analyses/data/significance_results/healthstate_anova_wsig_control_training_plasma_nonpara.txt
- metabochem-master/analyses/data/significance_results/healthstate_anova_wsig_control_training_serum.txt
- metabochem-master/analyses/data/significance_results/healthstate_anova_wsig_control_training_serum_nonpara.txt
- metabochem-master/analyses/data/test_set_tq_nonormalize.rda
- metabochem-master/analyses/data/test_set_tq_normalize.rda
- metabochem-master/analyses/data/training_set_tq_nonormalize.rda
- metabochem-master/analyses/data/training_set_tq_normalize.rda
- metabochem-master/analyses/differential_analysis.pdf
- metabochem-master/analyses/differential_analysis.rmd
- metabochem-master/analyses/figure_scripts/
- metabochem-master/analyses/figure_scripts/boxplots_fig1.r
- metabochem-master/analyses/figure_scripts/cluster_significance_fig3.r
- metabochem-master/analyses/figure_scripts/correlation_plots_figS4_S5.r
- metabochem-master/analyses/metab_classifier_functions_plasma.r
- metabochem-master/analyses/metab_classifier_functions_serum.r
- metabochem-master/analyses/metab_classifier_plasma.RMD
- metabochem-master/analyses/metab_classifier_plasma.html
- metabochem-master/analyses/metab_classifier_plasma_files/
- metabochem-master/analyses/metab_classifier_plasma_files/figure-html/
- metabochem-master/analyses/metab_classifier_plasma_files/figure-html/unnamed-chunk-1-1.png
- metabochem-master/analyses/metab_classifier_plasma_files/figure-html/unnamed-chunk-1-2.png
- metabochem-master/analyses/metab_classifier_plasma_files/figure-html/unnamed-chunk-13-1.png
- metabochem-master/analyses/metab_classifier_plasma_files/figure-html/unnamed-chunk-13-2.png
- metabochem-master/analyses/metab_classifier_plasma_files/figure-html/unnamed-chunk-17-1.png
- metabochem-master/analyses/metab_classifier_plasma_files/figure-html/unnamed-chunk-17-2.png
- metabochem-master/analyses/metab_classifier_plasma_files/figure-html/unnamed-chunk-5-1.png
- metabochem-master/analyses/metab_classifier_plasma_files/figure-html/unnamed-chunk-5-2.png
- metabochem-master/analyses/metab_classifier_plasma_files/figure-html/unnamed-chunk-9-1.png
- metabochem-master/analyses/metab_classifier_plasma_files/figure-html/unnamed-chunk-9-2.png
- metabochem-master/analyses/metab_classifier_serum.RMD
- metabochem-master/analyses/metab_classifier_serum.html
- metabochem-master/analyses/metab_classifier_serum_files/
- metabochem-master/analyses/metab_classifier_serum_files/figure-html/
- metabochem-master/analyses/metab_classifier_serum_files/figure-html/unnamed-chunk-1-1.png
- metabochem-master/analyses/metab_classifier_serum_files/figure-html/unnamed-chunk-1-2.png
- metabochem-master/analyses/metab_classifier_serum_files/figure-html/unnamed-chunk-5-1.png
- metabochem-master/analyses/metab_classifier_serum_files/figure-html/unnamed-chunk-5-2.png
- metabochem-master/analyses/metab_classifier_serum_files/figure-html/unnamed-chunk-9-1.png
- metabochem-master/analyses/metab_classifier_serum_files/figure-html/unnamed-chunk-9-2.png
- metabochem-master/analyses/metab_clus.r
- metabochem-master/analyses/test.Rmd
- metabochem-master/analyses/test.html
- metabochem-master/metabochem.Rproj
