# Supplementary material for: Cheminformatics approach to exploring and modeling trait-associated metabolite profiles
Source: J Cheminform. 2019 Jun 24;11:43. doi: 10.1186/s13321-019-0366-3 (PMC6591908; doi:10.1186/s13321-019-0366-3)
Supplement: Supplementary file 2 — Additional file 2. The scripts and additional data necessary to recreate our analyses. [file 13321_2019_366_MOESM2_ESM.zip › metabochem-master/analyses/data/sample_factors_test.txt]

mb_sample_id	Subject_name	Sample_name	Organ	Health_State	Smoking_Status	Gender
SA017488	P_20	140225dlvsa44_1	Plasma	Adenocarcinoma	Current	F
SA017482	P_36	140226dlvsa30_1	Plasma	Adenocarcinoma	Current	F
SA017483	P_39	140226dlvsa36_1	Plasma	Adenocarcinoma	Current	F
SA017481	P_61	140227dlvsa36_1	Plasma	Adenocarcinoma	Current	F
SA017484	P_66	140227dlvsa47_1	Plasma	Adenocarcinoma	Current	F
SA017485	P_71	140228dlvsa08_1	Plasma	Adenocarcinoma	Current	F
SA017487	P_75	140228dlvsa17_1	Plasma	Adenocarcinoma	Current	F
SA017486	P_81	140228dlvsa30_1	Plasma	Adenocarcinoma	Current	F
SA017489	P_85	140228dlvsa39_1	Plasma	Adenocarcinoma	Current	F
SA017490	P_6	140225dlvsa14_1	Plasma	Adenocarcinoma	Current	M
SA017493	P_14	140225dlvsa31_1	Plasma	Adenocarcinoma	Current	M
SA017491	P_32	140226dlvsa21_1	Plasma	Adenocarcinoma	Current	M
SA017492	P_41	140226dlvsa41_1	Plasma	Adenocarcinoma	Current	M
SA017495	P_51	140227dlvsa14_1	Plasma	Adenocarcinoma	Current	M
SA017494	P_80	140228dlvsa28_1	Plasma	Adenocarcinoma	Current	M
SA017496	P_2	140225dlvsa05_1	Plasma	Adenocarcinoma	Former	F
SA017498	P_3	140225dlvsa07_1	Plasma	Adenocarcinoma	Former	F
SA017497	P_4	140225dlvsa09_1	Plasma	Adenocarcinoma	Former	F
SA017509	P_7	140225dlvsa16_1	Plasma	Adenocarcinoma	Former	F
SA017505	P_8	140225dlvsa18_1	Plasma	Adenocarcinoma	Former	F
SA017499	P_10	140225dlvsa22_1	Plasma	Adenocarcinoma	Former	F
SA017500	P_24	140226dlvsa03_1	Plasma	Adenocarcinoma	Former	F
SA017502	P_33	140226dlvsa23_1	Plasma	Adenocarcinoma	Former	F
SA017503	P_42	140226dlvsa43_1	Plasma	Adenocarcinoma	Former	F
SA017507	P_46	140227dlvsa03_1	Plasma	Adenocarcinoma	Former	F
SA017501	P_63	140227dlvsa40_1	Plasma	Adenocarcinoma	Former	F
SA017508	P_70	140228dlvsa06_1	Plasma	Adenocarcinoma	Former	F
SA017510	P_73	140228dlvsa12_1	Plasma	Adenocarcinoma	Former	F
SA017506	P_76	140228dlvsa19_1	Plasma	Adenocarcinoma	Former	F
SA017504	P_79	140228dlvsa26_1	Plasma	Adenocarcinoma	Former	F
SA017516	P_16	140225dlvsa36_1	Plasma	Adenocarcinoma	Former	M
SA017522	P_30	140226dlvsa16_1	Plasma	Adenocarcinoma	Former	M
SA017514	P_35	140226dlvsa27_1	Plasma	Adenocarcinoma	Former	M
SA017523	P_44	140226dlvsa49_1	Plasma	Adenocarcinoma	Former	M
SA017518	P_45	140227dlvsa01_1	Plasma	Adenocarcinoma	Former	M
SA017511	P_53	140227dlvsa18_1	Plasma	Adenocarcinoma	Former	M
SA017512	P_54	140227dlvsa21_1	Plasma	Adenocarcinoma	Former	M
SA017519	P_65	140227dlvsa45_1	Plasma	Adenocarcinoma	Former	M
SA017521	P_67	140227dlvsa49_1	Plasma	Adenocarcinoma	Former	M
SA017520	P_77	140228dlvsa21_1	Plasma	Adenocarcinoma	Former	M
SA017517	P_78	140228dlvsa23_1	Plasma	Adenocarcinoma	Former	M
SA017513	P_83	140228dlvsa34_1	Plasma	Adenocarcinoma	Former	M
SA017515	P_84	140228dlvsa37_1	Plasma	Adenocarcinoma	Former	M
SA017529	P_11	140225dlvsa25_1	Plasma	Healthy	Current	F
SA017524	P_15	140225dlvsa33_1	Plasma	Healthy	Current	F
SA017527	P_22	140225dlvsa49_1	Plasma	Healthy	Current	F
SA017528	P_28	140226dlvsa12_1	Plasma	Healthy	Current	F
SA017530	P_29	140226dlvsa14_1	Plasma	Healthy	Current	F
SA017532	P_48	140227dlvsa07_1	Plasma	Healthy	Current	F
SA017531	P_49	140227dlvsa10_1	Plasma	Healthy	Current	F
SA017525	P_52	140227dlvsa16_1	Plasma	Healthy	Current	F
SA017526	P_56	140227dlvsa25_1	Plasma	Healthy	Current	F
SA017536	P_12	140225dlvsa27_1	Plasma	Healthy	Current	M
SA017533	P_18	140225dlvsa40_1	Plasma	Healthy	Current	M
SA017534	P_26	140226dlvsa08_1	Plasma	Healthy	Current	M
SA017539	P_59	140227dlvsa32_1	Plasma	Healthy	Current	M
SA017538	P_60	140227dlvsa34_1	Plasma	Healthy	Current	M
SA017537	P_64	140227dlvsa43_1	Plasma	Healthy	Current	M
SA017535	P_74	140228dlvsa15_1	Plasma	Healthy	Current	M
SA017548	P_1	140225dlvsa03_1	Plasma	Healthy	Former	F
SA017543	P_9	140225dlvsa20_1	Plasma	Healthy	Former	F
SA017542	P_19	140225dlvsa42_1	Plasma	Healthy	Former	F
SA017546	P_25	140226dlvsa05_1	Plasma	Healthy	Former	F
SA017552	P_27	140226dlvsa10_1	Plasma	Healthy	Former	F
SA017551	P_31	140226dlvsa19_1	Plasma	Healthy	Former	F
SA017544	P_38	140226dlvsa34_1	Plasma	Healthy	Former	F
SA017545	P_43	140226dlvsa45_1	Plasma	Healthy	Former	F
SA017549	P_55	140227dlvsa23_1	Plasma	Healthy	Former	F
SA017540	P_58	140227dlvsa29_1	Plasma	Healthy	Former	F
SA017541	P_68	140228dlvsa01_1	Plasma	Healthy	Former	F
SA017547	P_69	140228dlvsa04_1	Plasma	Healthy	Former	F
SA017550	P_72	140228dlvsa10_1	Plasma	Healthy	Former	F
SA017560	P_5	140225dlvsa11_1	Plasma	Healthy	Former	M
SA017561	P_13	140225dlvsa29_1	Plasma	Healthy	Former	M
SA017556	P_17	140225dlvsa38_1	Plasma	Healthy	Former	M
SA017563	P_21	140225dlvsa47_1	Plasma	Healthy	Former	M
SA017566	P_23	140226dlvsa01_1	Plasma	Healthy	Former	M
SA017553	P_34	140226dlvsa25_1	Plasma	Healthy	Former	M
SA017555	P_37	140226dlvsa32_1	Plasma	Healthy	Former	M
SA017562	P_40	140226dlvsa38_1	Plasma	Healthy	Former	M
SA017558	P_47	140227dlvsa05_1	Plasma	Healthy	Former	M
SA017565	P_50	140227dlvsa12_1	Plasma	Healthy	Former	M
SA017557	P_57	140227dlvsa27_1	Plasma	Healthy	Former	M
SA017559	P_62	140227dlvsa38_1	Plasma	Healthy	Former	M
SA017554	P_82	140228dlvsa32_1	Plasma	Healthy	Former	M
SA017564	P_86	140228dlvsa41_1	Plasma	Healthy	Former	M
SA017587	S_20	140225dlvsa43_1	Serum	Adenocarcinoma	Current	F
SA017593	S_36	140226dlvsa29_1	Serum	Adenocarcinoma	Current	F
SA017591	S_39	140226dlvsa35_1	Serum	Adenocarcinoma	Current	F
SA017595	S_61	140227dlvsa35_1	Serum	Adenocarcinoma	Current	F
SA017589	S_66	140227dlvsa46_1	Serum	Adenocarcinoma	Current	F
SA017588	S_71	140228dlvsa07_1	Serum	Adenocarcinoma	Current	F
SA017594	S_75	140228dlvsa16_1	Serum	Adenocarcinoma	Current	F
SA017592	S_81	140228dlvsa29_1	Serum	Adenocarcinoma	Current	F
SA017590	S_85	140228dlvsa38_1	Serum	Adenocarcinoma	Current	F
SA017599	S_6	140225dlvsa13_1	Serum	Adenocarcinoma	Current	M
SA017601	S_14	140225dlvsa30_1	Serum	Adenocarcinoma	Current	M
SA017600	S_32	140226dlvsa20_1	Serum	Adenocarcinoma	Current	M
SA017596	S_41	140226dlvsa40_1	Serum	Adenocarcinoma	Current	M
SA017597	S_51	140227dlvsa13_1	Serum	Adenocarcinoma	Current	M
SA017598	S_80	140228dlvsa27_1	Serum	Adenocarcinoma	Current	M
SA017615	S_2	140225dlvsa04_1	Serum	Adenocarcinoma	Former	F
SA017614	S_3	140225dlvsa06_1	Serum	Adenocarcinoma	Former	F
SA017604	S_4	140225dlvsa08_1	Serum	Adenocarcinoma	Former	F
SA017612	S_7	140225dlvsa15_1	Serum	Adenocarcinoma	Former	F
SA017613	S_8	140225dlvsa17_1	Serum	Adenocarcinoma	Former	F
SA017602	S_10	140225dlvsa21_1	Serum	Adenocarcinoma	Former	F
SA017609	S_24	140226dlvsa02_1	Serum	Adenocarcinoma	Former	F
SA017605	S_33	140226dlvsa22_1	Serum	Adenocarcinoma	Former	F
SA017616	S_42	140226dlvsa42_1	Serum	Adenocarcinoma	Former	F
SA017607	S_46	140227dlvsa02_1	Serum	Adenocarcinoma	Former	F
SA017603	S_63	140227dlvsa39_1	Serum	Adenocarcinoma	Former	F
SA017610	S_70	140228dlvsa05_1	Serum	Adenocarcinoma	Former	F
SA017608	S_73	140228dlvsa11_1	Serum	Adenocarcinoma	Former	F
SA017606	S_76	140228dlvsa18_1	Serum	Adenocarcinoma	Former	F
SA017611	S_79	140228dlvsa25_1	Serum	Adenocarcinoma	Former	F
SA017618	S_16	140225dlvsa35_1	Serum	Adenocarcinoma	Former	M
SA017625	S_30	140226dlvsa15_1	Serum	Adenocarcinoma	Former	M
SA017629	S_35	140226dlvsa26_1	Serum	Adenocarcinoma	Former	M
SA017617	S_44	140226dlvsa48_1	Serum	Adenocarcinoma	Former	M
SA017621	S_45	140226dlvsa50_1	Serum	Adenocarcinoma	Former	M
SA017626	S_53	140227dlvsa17_1	Serum	Adenocarcinoma	Former	M
SA017624	S_54	140227dlvsa20_1	Serum	Adenocarcinoma	Former	M
SA017627	S_65	140227dlvsa44_1	Serum	Adenocarcinoma	Former	M
SA017628	S_67	140227dlvsa48_1	Serum	Adenocarcinoma	Former	M
SA017620	S_77	140228dlvsa20_1	Serum	Adenocarcinoma	Former	M
SA017622	S_78	140228dlvsa22_1	Serum	Adenocarcinoma	Former	M
SA017619	S_83	140228dlvsa33_1	Serum	Adenocarcinoma	Former	M
SA017623	S_84	140228dlvsa36_1	Serum	Adenocarcinoma	Former	M
SA017637	S_11	140225dlvsa24_1	Serum	Healthy	Current	F
SA017632	S_15	140225dlvsa32_1	Serum	Healthy	Current	F
SA017635	S_22	140225dlvsa48_1	Serum	Healthy	Current	F
SA017636	S_28	140226dlvsa11_1	Serum	Healthy	Current	F
SA017638	S_29	140226dlvsa13_1	Serum	Healthy	Current	F
SA017630	S_48	140227dlvsa06_1	Serum	Healthy	Current	F
SA017633	S_49	140227dlvsa09_1	Serum	Healthy	Current	F
SA017631	S_52	140227dlvsa15_1	Serum	Healthy	Current	F
SA017634	S_56	140227dlvsa24_1	Serum	Healthy	Current	F
SA017639	S_12	140225dlvsa26_1	Serum	Healthy	Current	M
SA017645	S_18	140225dlvsa39_1	Serum	Healthy	Current	M
SA017642	S_26	140226dlvsa07_1	Serum	Healthy	Current	M
SA017644	S_59	140227dlvsa31_1	Serum	Healthy	Current	M
SA017643	S_60	140227dlvsa33_1	Serum	Healthy	Current	M
SA017641	S_64	140227dlvsa42_1	Serum	Healthy	Current	M
SA017640	S_74	140228dlvsa14_1	Serum	Healthy	Current	M
SA017648	S_1	140225dlvsa02_1	Serum	Healthy	Former	F
SA017652	S_9	140225dlvsa19_1	Serum	Healthy	Former	F
SA017651	S_19	140225dlvsa41_1	Serum	Healthy	Former	F
SA017649	S_25	140226dlvsa04_1	Serum	Healthy	Former	F
SA017656	S_27	140226dlvsa09_1	Serum	Healthy	Former	F
SA017653	S_31	140226dlvsa18_1	Serum	Healthy	Former	F
SA017650	S_38	140226dlvsa33_1	Serum	Healthy	Former	F
SA017655	S_43	140226dlvsa44_1	Serum	Healthy	Former	F
SA017646	S_55	140227dlvsa22_1	Serum	Healthy	Former	F
SA017654	S_58	140227dlvsa28_1	Serum	Healthy	Former	F
SA017647	S_68	140227dlvsa50_1	Serum	Healthy	Former	F
SA017657	S_69	140228dlvsa03_1	Serum	Healthy	Former	F
SA017658	S_72	140228dlvsa09_1	Serum	Healthy	Former	F
SA017668	S_5	140225dlvsa10_1	Serum	Healthy	Former	M
SA017671	S_13	140225dlvsa28_1	Serum	Healthy	Former	M
SA017667	S_17	140225dlvsa37_1	Serum	Healthy	Former	M
SA017666	S_21	140225dlvsa46_1	Serum	Healthy	Former	M
SA017662	S_23	140225dlvsa50_1	Serum	Healthy	Former	M
SA017669	S_34	140226dlvsa24_1	Serum	Healthy	Former	M
SA017660	S_37	140226dlvsa31_1	Serum	Healthy	Former	M
SA017670	S_40	140226dlvsa37_1	Serum	Healthy	Former	M
SA017664	S_47	140227dlvsa04_1	Serum	Healthy	Former	M
SA017665	S_50	140227dlvsa11_1	Serum	Healthy	Former	M
SA017661	S_57	140227dlvsa26_1	Serum	Healthy	Former	M
SA017663	S_62	140227dlvsa37_1	Serum	Healthy	Former	M
SA017672	S_82	140228dlvsa31_1	Serum	Healthy	Former	M
SA017659	S_86	140228dlvsa40_1	Serum	Healthy	Former	M
SA017571	SS1	140225dlvsa01_1	Serum_or_Plasma	NA	NA	NA
SA017573	SS2	140225dlvsa12_1	Serum_or_Plasma	NA	NA	NA
SA017586	SS3	140225dlvsa23_1	Serum_or_Plasma	NA	NA	NA
SA017583	SS4	140225dlvsa34_1	Serum_or_Plasma	NA	NA	NA
SA017576	SS5	140225dlvsa45_1	Serum_or_Plasma	NA	NA	NA
SA017585	SS6	140226dlvsa06_1	Serum_or_Plasma	NA	NA	NA
SA017569	SS7	140226dlvsa17_1	Serum_or_Plasma	NA	NA	NA
SA017568	SS8	140226dlvsa28_1	Serum_or_Plasma	NA	NA	NA
SA017570	SS9	140226dlvsa39_1	Serum_or_Plasma	NA	NA	NA
SA017584	SS10	140226dlvsa46_1	Serum_or_Plasma	NA	NA	NA
SA017577	SS11	140226dlvsa47_1	Serum_or_Plasma	NA	NA	NA
SA017578	SS12	140227dlvsa08_1	Serum_or_Plasma	NA	NA	NA
SA017567	SS13	140227dlvsa19_1	Serum_or_Plasma	NA	NA	NA
SA017581	SS14	140227dlvsa30_1	Serum_or_Plasma	NA	NA	NA
SA017574	SS15	140227dlvsa41_1	Serum_or_Plasma	NA	NA	NA
SA017579	SS16	140228dlvsa02_1	Serum_or_Plasma	NA	NA	NA
SA017580	SS17	140228dlvsa13_1	Serum_or_Plasma	NA	NA	NA
SA017575	SS18	140228dlvsa24_2	Serum_or_Plasma	NA	NA	NA
SA017572	SS19	140228dlvsa35_1	Serum_or_Plasma	NA	NA	NA
SA017582	SS20	140228dlvsa42_1	Serum_or_Plasma	NA	NA	NA
