# Supplementary material for: Cheminformatics approach to exploring and modeling trait-associated metabolite profiles
Source: J Cheminform. 2019 Jun 24;11:43. doi: 10.1186/s13321-019-0366-3 (PMC6591908; doi:10.1186/s13321-019-0366-3)
Supplement: Supplementary file 2 — Additional file 2. The scripts and additional data necessary to recreate our analyses. [file 13321_2019_366_MOESM2_ESM.zip › metabochem-master/analyses/data/sample_factors_training.txt]

mb_sample_id	Subject_name	Sample name	Organ	Cancer status	Smoker	Gender
SA017676	7 Plasma	130729dlvsa13_1	Plasma	Adenocarcinoma	Current	F
SA017677	9 Plasma	130729dlvsa17_1	Plasma	Adenocarcinoma	Current	F
SA017681	15 Plasma	130729dlvsa28_1	Plasma	Adenocarcinoma	Current	F
SA017674	24 Plasma	130729dlvsa46_3	Plasma	Adenocarcinoma	Current	F
SA017673	25 Plasma	130729dlvsa48_2	Plasma	Adenocarcinoma	Current	F
SA017675	41 Plasma	130730dlvsa28_1	Plasma	Adenocarcinoma	Current	F
SA017680	46 Plasma	130730dlvsa37_3	Plasma	Adenocarcinoma	Current	F
SA017678	66 Plasma	130731dlvsa26_1	Plasma	Adenocarcinoma	Current	F
SA017679	75 Plasma	130731dlvsa44_1	Plasma	Adenocarcinoma	Current	F
SA017682	16 Plasma	130729dlvsa30_2	Plasma	Adenocarcinoma	Current	M
SA017683	19 Plasma	130729dlvsa36_2	Plasma	Adenocarcinoma	Current	M
SA017684	33 Plasma	130730dlvsa13_1	Plasma	Adenocarcinoma	Current	M
SA017689	4 Plasma	130729dlvsa07_1	Plasma	Adenocarcinoma	Former	F
SA017694	5 Plasma	130729dlvsa09_1	Plasma	Adenocarcinoma	Former	F
SA017704	11 Plasma	130729dlvsa21_1	Plasma	Adenocarcinoma	Former	F
SA017698	13 Plasma	130729dlvsa24_1	Plasma	Adenocarcinoma	Former	F
SA017699	22 Plasma	130729dlvsa42_3	Plasma	Adenocarcinoma	Former	F
SA017697	26 Plasma	130729dlvsa50_2	Plasma	Adenocarcinoma	Former	F
SA017702	27 Plasma	130730dlvsa01_2	Plasma	Adenocarcinoma	Former	F
SA017701	28 Plasma	130730dlvsa03_2	Plasma	Adenocarcinoma	Former	F
SA017703	30 Plasma	130730dlvsa07_2	Plasma	Adenocarcinoma	Former	F
SA017687	35 Plasma	130730dlvsa16_1	Plasma	Adenocarcinoma	Former	F
SA017688	36 Plasma	130730dlvsa18_1	Plasma	Adenocarcinoma	Former	F
SA017695	40 Plasma	130730dlvsa26_1	Plasma	Adenocarcinoma	Former	F
SA017690	43 Plasma	130730dlvsa32_1	Plasma	Adenocarcinoma	Former	F
SA017693	51 Plasma	130730dlvsa46_1	Plasma	Adenocarcinoma	Former	F
SA017691	54 Plasma	130731dlvsa02_1	Plasma	Adenocarcinoma	Former	F
SA017692	60 Plasma	130731dlvsa14_1	Plasma	Adenocarcinoma	Former	F
SA017685	67 Plasma	130731dlvsa28_1	Plasma	Adenocarcinoma	Former	F
SA017686	69 Plasma	130731dlvsa32_1	Plasma	Adenocarcinoma	Former	F
SA017696	70 Plasma	130731dlvsa34_1	Plasma	Adenocarcinoma	Former	F
SA017705	71 Plasma	130731dlvsa36_1	Plasma	Adenocarcinoma	Former	F
SA017700	79 Plasma	130801dlvsa02_1	Plasma	Adenocarcinoma	Former	F
SA017709	6 Plasma	130729dlvsa11_1	Plasma	Adenocarcinoma	Former	M
SA017717	8 Plasma	130729dlvsa15_1	Plasma	Adenocarcinoma	Former	M
SA017712	29 Plasma	130730dlvsa05_2	Plasma	Adenocarcinoma	Former	M
SA017713	37 Plasma	130730dlvsa20_1	Plasma	Adenocarcinoma	Former	M
SA017711	44 Plasma	130730dlvsa33_1	Plasma	Adenocarcinoma	Former	M
SA017716	45 Plasma	130730dlvsa35_1	Plasma	Adenocarcinoma	Former	M
SA017708	50 Plasma	130730dlvsa44_1	Plasma	Adenocarcinoma	Former	M
SA017715	58 Plasma	130731dlvsa10_2	Plasma	Adenocarcinoma	Former	M
SA017707	62 Plasma	130731dlvsa18_1	Plasma	Adenocarcinoma	Former	M
SA017706	64 Plasma	130731dlvsa22_1	Plasma	Adenocarcinoma	Former	M
SA017710	65 Plasma	130731dlvsa24_1	Plasma	Adenocarcinoma	Former	M
SA017714	72 Plasma	130731dlvsa38_1	Plasma	Adenocarcinoma	Former	M
SA017719	80 Plasma	130801dlvsa04_1	Plasma	Adenocarcnoma	Former	F
SA017718	82 Plasma	130801dlvsa08_1	Plasma	Adenocarcnoma	Former	F
SA017720	83 Plasma	130801dlvsa10_1	Plasma	Adenocarcnoma	Former	F
SA017721	20 Plasma	130729dlvsa38_2	Plasma	Adenosquamous	Current	F
SA017722	61 Plasma	130731dlvsa16_1	Plasma	Adenosquamous	Current	M
SA017723	12 Plasma	130729dlvsa22_1	Plasma	Adenosquamous	Former	M
SA017727	17 Plasma	130729dlvsa32_2	Plasma	Healthy	Current	F
SA017724	21 Plasma	130729dlvsa40_2	Plasma	Healthy	Current	F
SA017725	23 Plasma	130729dlvsa44_3	Plasma	Healthy	Current	F
SA017728	47 Plasma	130730dlvsa38_3	Plasma	Healthy	Current	F
SA017729	57 Plasma	130731dlvsa08_1	Plasma	Healthy	Current	F
SA017726	68 Plasma	130731dlvsa30_1	Plasma	Healthy	Current	F
SA017730	10 Plasma	130729dlvsa19_1	Plasma	Healthy	Current	M
SA017733	53 Plasma	130730dlvsa50_1	Plasma	Healthy	Current	M
SA017732	59 Plasma	130731dlvsa12_1	Plasma	Healthy	Current	M
SA017731	78 Plasma	130731dlvsa50_1	Plasma	Healthy	Current	M
SA017741	14 Plasma	130729dlvsa26_1	Plasma	Healthy	Former	F
SA017738	18 Plasma	130729dlvsa34_2	Plasma	Healthy	Former	F
SA017735	42 Plasma	130730dlvsa30_1	Plasma	Healthy	Former	F
SA017743	48 Plasma	130730dlvsa40_1	Plasma	Healthy	Former	F
SA017744	55 Plasma	130731dlvsa04_1	Plasma	Healthy	Former	F
SA017737	56 Plasma	130731dlvsa06_1	Plasma	Healthy	Former	F
SA017745	63 Plasma	130731dlvsa20_1	Plasma	Healthy	Former	F
SA017740	73 Plasma	130731dlvsa40_1	Plasma	Healthy	Former	F
SA017739	74 Plasma	130731dlvsa42_1	Plasma	Healthy	Former	F
SA017734	76 Plasma	130731dlvsa46_1	Plasma	Healthy	Former	F
SA017736	81 Plasma	130801dlvsa06_1	Plasma	Healthy	Former	F
SA017742	84 Plasma	130801dlvsa12_1	Plasma	Healthy	Former	F
SA017747	2 Plasma	130729dlvsa03_1	Plasma	Healthy	Former	M
SA017752	3 Plasma	130729dlvsa05_1	Plasma	Healthy	Former	M
SA017750	31 Plasma	130730dlvsa09_1	Plasma	Healthy	Former	M
SA017748	32 Plasma	130730dlvsa11_1	Plasma	Healthy	Former	M
SA017751	38 Plasma	130730dlvsa22_1	Plasma	Healthy	Former	M
SA017746	39 Plasma	130730dlvsa24_1	Plasma	Healthy	Former	M
SA017754	49 Plasma	130730dlvsa42_1	Plasma	Healthy	Former	M
SA017749	52 Plasma	130730dlvsa48_2	Plasma	Healthy	Former	M
SA017753	77 Plasma	130731dlvsa48_1	Plasma	Healthy	Former	M
SA017779	7 Serum	130729dlvsa14_1	Serum	Adenocarcinoma	Current	F
SA017780	9 Serum	130729dlvsa18_1	Serum	Adenocarcinoma	Current	F
SA017774	15 Serum	130729dlvsa29_1	Serum	Adenocarcinoma	Current	F
SA017775	24 Serum	130729dlvsa47_3	Serum	Adenocarcinoma	Current	F
SA017776	25 Serum	130729dlvsa49_2	Serum	Adenocarcinoma	Current	F
SA017778	41 Serum	130730dlvsa29_1	Serum	Adenocarcinoma	Current	F
SA017773	66 Serum	130731dlvsa27_1	Serum	Adenocarcinoma	Current	F
SA017777	75 Serum	130731dlvsa45_1	Serum	Adenocarcinoma	Current	F
SA017783	16 Serum	130729dlvsa31_2	Serum	Adenocarcinoma	Current	M
SA017782	19 Serum	130729dlvsa37_2	Serum	Adenocarcinoma	Current	M
SA017784	33 Serum	130730dlvsa14_1	Serum	Adenocarcinoma	Current	M
SA017781	64 Serum	130731dlvsa23_1	Serum	Adenocarcinoma	Current	M
SA017789	3 Serum	130729dlvsa06_1	Serum	Adenocarcinoma	Former	F
SA017802	4 Serum	130729dlvsa08_1	Serum	Adenocarcinoma	Former	F
SA017796	13 Serum	130729dlvsa25_1	Serum	Adenocarcinoma	Former	F
SA017787	22 Serum	130729dlvsa43_3	Serum	Adenocarcinoma	Former	F
SA017798	27 Serum	130730dlvsa02_2	Serum	Adenocarcinoma	Former	F
SA017801	28 Serum	130730dlvsa04_2	Serum	Adenocarcinoma	Former	F
SA017794	30 Serum	130730dlvsa08_2	Serum	Adenocarcinoma	Former	F
SA017786	34 Serum	130730dlvsa15_1	Serum	Adenocarcinoma	Former	F
SA017785	35 Serum	130730dlvsa17_1	Serum	Adenocarcinoma	Former	F
SA017805	36 Serum	130730dlvsa19_1	Serum	Adenocarcinoma	Former	F
SA017803	40 Serum	130730dlvsa27_1	Serum	Adenocarcinoma	Former	F
SA017804	51 Serum	130730dlvsa47_1	Serum	Adenocarcinoma	Former	F
SA017797	54 Serum	130731dlvsa03_1	Serum	Adenocarcinoma	Former	F
SA017788	60 Serum	130731dlvsa15_1	Serum	Adenocarcinoma	Former	F
SA017791	67 Serum	130731dlvsa29_1	Serum	Adenocarcinoma	Former	F
SA017795	69 Serum	130731dlvsa33_1	Serum	Adenocarcinoma	Former	F
SA017792	70 Serum	130731dlvsa35_1	Serum	Adenocarcinoma	Former	F
SA017793	71 Serum	130731dlvsa37_1	Serum	Adenocarcinoma	Former	F
SA017790	79 Serum	130801dlvsa03_1	Serum	Adenocarcinoma	Former	F
SA017800	82 Serum	130801dlvsa09_1	Serum	Adenocarcinoma	Former	F
SA017799	83 Serum	130801dlvsa11_1	Serum	Adenocarcinoma	Former	F
SA017812	6 Serum	130729dlvsa12_1	Serum	Adenocarcinoma	Former	M
SA017813	8 Serum	130729dlvsa16_1	Serum	Adenocarcinoma	Former	M
SA017815	29 Serum	130730dlvsa06_2	Serum	Adenocarcinoma	Former	M
SA017810	37 Serum	130730dlvsa21_1	Serum	Adenocarcinoma	Former	M
SA017808	44 Serum	130730dlvsa34_1	Serum	Adenocarcinoma	Former	M
SA017807	45 Serum	130730dlvsa36_1	Serum	Adenocarcinoma	Former	M
SA017811	58 Serum	130731dlvsa11_1	Serum	Adenocarcinoma	Former	M
SA017814	62 Serum	130731dlvsa19_1	Serum	Adenocarcinoma	Former	M
SA017809	65 Serum	130731dlvsa25_1	Serum	Adenocarcinoma	Former	M
SA017806	72 Serum	130731dlvsa39_1	Serum	Adenocarcinoma	Former	M
SA017816	80 Serum	130801dlvsa05_1	Serum	Adenocarcnoma	Former	F
SA017818	5 Serum	130729dlvsa10_1	Serum	Adenocarcnoma	Former	M
SA017817	50 Serum	130730dlvsa45_1	Serum	Adenocarcnoma	Former	M
SA017819	20 Serum	130729dlvsa39_2	Serum	Adenosquamous	Current	F
SA017820	61 Serum	130731dlvsa17_1	Serum	Adenosquamous	Current	M
SA017821	12 Serum	130729dlvsa23_1	Serum	Adenosquamous	Former	M
SA017824	17 Serum	130729dlvsa33_2	Serum	Healthy	Current	F
SA017823	21 Serum	130729dlvsa41_2	Serum	Healthy	Current	F
SA017825	23 Serum	130729dlvsa45_3	Serum	Healthy	Current	F
SA017822	47 Serum	130730dlvsa39_3	Serum	Healthy	Current	F
SA017826	57 Serum	130731dlvsa09_1	Serum	Healthy	Current	F
SA017827	68 Serum	130731dlvsa31_1	Serum	Healthy	Current	F
SA017829	10 Serum	130729dlvsa20_1	Serum	Healthy	Current	M
SA017831	53 Serum	130731dlvsa01_1	Serum	Healthy	Current	M
SA017828	59 Serum	130731dlvsa13_1	Serum	Healthy	Current	M
SA017830	78 Serum	130801dlvsa01_1	Serum	Healthy	Current	M
SA017840	1 Serum	130729dlvsa02_1	Serum	Healthy	Former	F
SA017833	14 Serum	130729dlvsa27_1	Serum	Healthy	Former	F
SA017832	18 Serum	130729dlvsa35_2	Serum	Healthy	Former	F
SA017837	38 Serum	130730dlvsa23_1	Serum	Healthy	Former	F
SA017836	42 Serum	130730dlvsa31_1	Serum	Healthy	Former	F
SA017835	48 Serum	130730dlvsa41_1	Serum	Healthy	Former	F
SA017838	55 Serum	130731dlvsa05_1	Serum	Healthy	Former	F
SA017839	56 Serum	130731dlvsa07_1	Serum	Healthy	Former	F
SA017844	63 Serum	130731dlvsa21_1	Serum	Healthy	Former	F
SA017845	73 Serum	130731dlvsa41_1	Serum	Healthy	Former	F
SA017843	74 Serum	130731dlvsa43_1	Serum	Healthy	Former	F
SA017842	76 Serum	130731dlvsa47_1	Serum	Healthy	Former	F
SA017841	81 Serum	130801dlvsa07_1	Serum	Healthy	Former	F
SA017834	84 Serum	130801dlvsa13_1	Serum	Healthy	Former	F
SA017847	2 Serum	130729dlvsa04_1	Serum	Healthy	Former	M
SA017846	31 Serum	130730dlvsa10_1	Serum	Healthy	Former	M
SA017852	32 Serum	130730dlvsa12_1	Serum	Healthy	Former	M
SA017851	39 Serum	130730dlvsa25_1	Serum	Healthy	Former	M
SA017850	49 Serum	130730dlvsa43_1	Serum	Healthy	Former	M
SA017848	52 Serum	130730dlvsa49_1	Serum	Healthy	Former	M
SA017849	77 Serum	130731dlvsa49_1	Serum	Healthy	Former	M
