# Supplementary material for: Cheminformatics approach to exploring and modeling trait-associated metabolite profiles
Source: J Cheminform. 2019 Jun 24;11:43. doi: 10.1186/s13321-019-0366-3 (PMC6591908; doi:10.1186/s13321-019-0366-3)
Supplement: Supplementary file 2 — Additional file 2. The scripts and additional data necessary to recreate our analyses. [file 13321_2019_366_MOESM2_ESM.zip › metabochem-master/analyses/data/sample_metabolites_test.txt]

Samples	140225dlvsa44_1	140226dlvsa30_1	140226dlvsa36_1	140227dlvsa36_1	140227dlvsa47_1	140228dlvsa08_1	140228dlvsa17_1	140228dlvsa30_1	140228dlvsa39_1	140225dlvsa14_1	140225dlvsa31_1	140226dlvsa21_1	140226dlvsa41_1	140227dlvsa14_1	140228dlvsa28_1	140225dlvsa05_1	140225dlvsa07_1	140225dlvsa09_1	140225dlvsa16_1	140225dlvsa18_1	140225dlvsa22_1	140226dlvsa03_1	140226dlvsa23_1	140226dlvsa43_1	140227dlvsa03_1	140227dlvsa40_1	140228dlvsa06_1	140228dlvsa12_1	140228dlvsa19_1	140228dlvsa26_1	140225dlvsa36_1	140226dlvsa16_1	140226dlvsa27_1	140226dlvsa49_1	140227dlvsa01_1	140227dlvsa18_1	140227dlvsa21_1	140227dlvsa45_1	140227dlvsa49_1	140228dlvsa21_1	140228dlvsa23_1	140228dlvsa34_1	140228dlvsa37_1	140225dlvsa25_1	140225dlvsa33_1	140225dlvsa49_1	140226dlvsa12_1	140226dlvsa14_1	140227dlvsa07_1
1_5-anhydroglucitol	8605	4870	4923	4860	8161	8668	4758	8812	16197	8108	5387	5766	10114	6839	2507	5751	7009	6703	5853	8162	3120	5856	4982	11827	4677	12300	7572	1467	3310	7631	464	1597	8666	1460	1018	11462	6648	11484	2988	6426	2458	3340	12405	6292	8451	4039	9963	6061	8748
1-monoolein	285	230	212	214	252	361	179	1559	1186	214	293	238	161	168	1622	340	166	258	239	175	211	149	218	348	220	300	150	355	219	1274	187	229	160	337	488	203	182	215	206	208	180	1607	1715	222	163	211	206	149	284
1-monopalmitin	68	106	81	81	75	74	52	59	47	54	34	65	63	75	43	88	56	63	73	49	73	46	52	138	50	78	48	77	48	39	73	50	40	64	94	50	65	86	46	65	28	50	69	90	76	77	133	126	49
1-monostearin	105	74	131	100	95	68	50	77	57	84	71	88	91	66	72	121	82	93	67	80	63	80	98	144	91	123	53	89	89	62	111	62	58	134	105	101	51	79	101	112	68	41	57	75	67	70	28	52	43
2_3_5-trihydroxypyrazine	65	10	29	40	44	41	33	39	86	65	56	20	52	48	45	42	26	33	39	36	69	37	75	58	21	41	45	23	48	41	31	65	46	43	5	26	57	39	16	29	38	34	64	50	11	32	55	30	22
2_3-dihydroxybutanoic_acid	88	53	48	107	111	84	67	105	82	64	50	42	67	92	95	49	53	44	58	65	94	45	55	144	58	122	111	57	54	78	237	86	56	71	118	86	44	117	91	129	76	72	43	62	82	199	76	83	43
2-deoxyerythritol	150	333	712	409	254	588	206	139	313	199	322	343	335	359	211	274	361	324	301	344	800	599	345	373	466	456	327	446	288	186	567	424	377	252	314	318	383	381	282	186	259	147	183	301	534	316	335	174	394
2-deoxytetronic_acid	497	768	1257	448	299	383	243	213	519	930	542	245	896	667	1067	400	822	867	770	463	823	1103	439	717	405	1017	1171	294	701	742	1589	1318	544	754	1824	735	410	1080	464	529	1459	460	643	700	591	610	890	278	275
2-hydroxybutanoic_acid	4167	17644	4978	2036	5736	3447	5674	7319	6110	11627	10225	3960	8441	7473	23409	3353	10300	4865	13251	5987	8649	16826	6903	10522	3309	10321	7973	7908	6769	11104	7823	11174	2707	13798	15969	7798	6311	6416	5128	5588	14004	5026	8495	5905	6900	6667	5186	6867	3834
2-hydroxyglutaric_acid	417	345	357	327	273	398	324	216	389	444	296	329	238	258	332	438	246	269	436	162	323	286	321	306	365	393	415	466	575	121	239	379	252	226	319	422	271	643	412	319	313	156	158	349	280	452	220	205	225
2-hydroxyhippuric_acid	39	22	25	64	23	182	34	30	80	51	54	48	67	35	31	65	87	44	37	44	51	27	19	57	43	29	45	48	33	175	42	43	34	81	44	30	27	46	53	27	24	21	38	71	72	52	28	248	52
2-hydroxyvaleric_acid	319	648	65528	269	321	418	480	417	1283	369	526	559	566	511	849	913	1711	1611	548	398	586	595	356	397	400	648	722	325	518	864	2605	896	837	720	710	378	254	899	392	244	443	485	422	1151	636	545	508	531	1288
2-ketoisocaproic_acid	1733	2293	982	1216	2159	1428	1686	2256	2210	3374	2367	1943	2798	1934	2758	833	2954	1556	2628	1315	2564	2449	907	1542	2081	2019	1666	2679	1472	1742	1610	1599	1266	2351	3351	2133	923	1675	1592	1736	2787	1506	2467	1704	1764	2890	1814	447	1389
3-aminoisobutyric_acid	232	291	1089	109	955	177	212	128	411	212	265	835	339	313	414	975	448	578	239	312	305	399	262	254	178	234	226	232	249	116	21692	327	618	269	415	110	127	219	204	222	694	380	433	703	244	447	322	572	921
3-hydroxybutanoic_acid	1252	6181	651	505	1582	471	1435	2738	1260	1935	1480	2855	8007	12958	18729	11624	1952	3029	15854	3100	1934	6423	3827	13967	731	1474	1124	4283	2609	6438	7070	17339	577	4751	10016	1054	16849	3481	19296	1048	3238	1200	2406	3990	2106	3067	1609	449	2336
3-phosphoglycerate	69	67	61	87	104	71	162	70	28	81	68	356	60	80	128	158	183	47	82	73	57	126	121	55	104	111	103	29	106	65	72	279	38	109	109	92	57	56	86	94	136	83	54	71	46	79	53	82	41
4-hydroxyproline	2665	2900	2306	2051	2825	2169	1552	875	2121	1204	2520	1061	1659	2366	806	2616	1241	1593	2409	2554	2841	1845	2103	1985	2616	2567	1560	1228	1399	834	2869	1482	1319	1777	878	2107	1472	2132	1241	1562	1296	1053	858	1134	1974	754	2099	2732	1478
5-hydroxynorvaline	99	74	56	91	86	65	71	69	108	115	100	153	91	54	83	182	122	226	128	158	209	138	114	55	98	74	52	191	55	60	61	112	197	72	50	70	57	96	74	54	100	93	97	138	127	205	170	523	125
5-methoxytryptamine	141	264	82	140	45	377	82	125	259	83	93	50	70	89	370	158	63	60	175	117	98	133	153	113	251	339	100	77	535	25	129	134	46	241	296	132	131	340	836	85	342	58	59	141	90	99	131	43	99
acetophenone	578	690	629	755	686	712	722	343	385	432	609	708	1041	898	336	678	596	873	953	801	825	503	710	915	815	743	763	860	856	408	704	781	926	825	778	684	752	651	676	554	304	450	425	566	781	630	586	482	361
aconitic_acid	141	124	77	124	91	107	77	165	83	89	62	99	123	71	81	116	54	113	85	58	153	83	82	107	58	179	107	157	69	79	265	141	144	99	143	44	86	91	95	70	99	117	221	106	73	99	123	103	97
adenosine-5-phosphate	347	140	78	91	208	106	247	297	358	109	95	71	40	183	574	557	195	56	254	96	197	368	337	116	445	514	274	55	495	215	142	157	60	369	360	256	47	402	496	467	623	142	96	194	39	53	72	707	55
adipic_acid	281	281	301	196	176	342	263	197	395	184	206	244	343	263	225	244	179	198	233	259	230	207	230	231	182	248	253	322	307	208	279	319	221	258	157	248	233	223	204	382	292	269	277	330	709	393	214	140	283
alanine	92979	84485	74410	29816	73606	58866	67959	53581	48244	84951	84100	88256	54392	26391	56609	75392	87067	92162	75619	71027	106130	82913	51824	48398	93647	65433	62052	68370	56624	34544	55893	75322	88085	40673	53566	38722	25749	47386	41560	48462	60424	82141	63581	80449	59024	75717	125141	117450	42856
alpha_ketoglutaric_acid	181	105	109	152	154	178	252	199	376	90	147	127	101	212	264	97	163	97	182	191	220	173	133	156	123	138	208	205	104	397	81	292	95	86	155	108	123	117	186	151	308	220	216	153	131	181	138	48	109
aminomalonic_acid	1898	912	2392	994	1073	1677	894	815	1691	781	658	538	363	739	569	848	443	868	1477	716	1191	908	1235	463	868	832	943	913	1029	663	478	831	1162	390	481	1072	710	940	692	703	1039	807	943	1014	1035	434	648	1534	874
arabinose	153	180	717	236	73	281	151	95	166	240	144	126	191	106	252	219	280	803	121	122	269	136	122	109	104	153	245	264	154	110	313	218	228	282	189	134	131	286	147	167	138	159	204	141	192	119	151	170	101
arabitol	74	43	77	83	124	86	65	41	143	121	24	52	32	38	81	40	84	113	50	27	89	38	70	74	109	114	153	91	73	37	392	101	60	117	97	54	53	38	38	54	67	146	126	75	58	85	82	86	33
arachidic_acid	1743	1044	1817	2681	2145	2230	1120	2038	1431	1601	1944	1722	886	2559	1653	1997	2824	1837	914	1255	1708	869	1709	2441	1871	644	1639	1913	1135	1809	770	3184	2384	2440	2012	2066	2279	2796	1505	1872	1873	236	2072	1789	1456	3805	1464	1560	1718
arachidonic_acid	2746	2996	3930	2144	3627	2216	1274	304	359	3837	2097	2237	1484	2044	232	2115	1339	2100	2281	2725	3338	3656	3541	3635	2357	3117	1788	1834	2164	238	790	279	2356	4735	3535	2960	2635	2540	1572	2040	306	263	202	1680	2521	2237	2601	1871	2414
asparagine	1128	1621	1057	1564	1381	1238	1104	1545	969	1476	1672	1479	1823	938	1068	1608	2272	2461	1764	1214	1511	2618	1074	1666	1942	1560	1290	1787	845	899	1830	1788	1634	1561	884	1310	841	1381	973	1042	1247	1447	1953	1550	1143	3094	2609	3421	2424
aspartic_acid	565	523	283	305	498	544	495	422	554	461	619	426	357	373	757	522	565	300	327	407	578	518	580	417	558	672	428	407	639	353	392	496	304	472	445	824	199	638	412	633	966	410	165	500	475	276	386	481	238
azelaic_acid	49	42	32	82	69	84	46	38	40	62	41	41	54	48	62	44	53	42	59	57	47	48	49	75	43	57	44	7	58	38	41	64	43	68	58	46	48	37	50	86	57	35	60	53	22	57	41	59	70
behenic_acid	128	73	38	79	73	68	54	88	154	116	133	199	56	180	100	128	225	176	39	183	79	45	95	43	121	92	69	83	70	64	144	132	49	86	58	35	107	70	72	106	73	81	18	115	166	54	260	134	223
benzoic_acid	1116	1154	1187	1433	1245	1557	1397	1046	1172	942	1101	1375	1372	1300	1056	966	1502	1210	1215	1297	1852	1148	1385	1327	1218	2028	1237	1378	1535	826	1757	1967	1152	1345	1298	1344	1255	1362	949	1381	1247	1054	1050	1558	1468	1398	1192	1122	1090
benzylalcohol	22923	26989	27921	34969	26996	30768	26944	28736	23166	25420	27549	32265	33423	29720	31505	26561	22848	28042	28059	28623	26051	27206	31084	29202	29248	29330	26133	27908	26601	29175	22217	33077	28376	31177	27530	27143	26830	26056	22268	28503	29051	28663	31807	25266	23391	34364	29935	26606	25117
beta_alanine	116	158	64	54	34	94	54	75	75	59	260	54	92	64	143	92	52	84	130	70	69	38	65	43	62	115	114	66	135	110	320	94	116	72	97	103	133	100	32	132	203	121	41	106	98	33	91	50	48
beta-glycerolphosphate	56	64	111	64	105	109	79	64	111	87	67	40	72	76	86	75	58	101	86	80	117	127	72	68	64	92	64	73	80	45	236	89	88	84	108	81	62	107	65	66	72	94	56	59	74	101	68	49	57
beta-mannosylglycerate	2870	1027	1003	1497	1238	2890	1552	2969	5200	1611	1883	1933	2111	2270	839	1215	2321	2142	1967	2695	1149	1932	1710	3821	1588	4015	2494	308	1083	2574	159	514	1718	303	182	2193	1329	2491	1143	2222	881	1192	4058	2096	2756	1438	3363	1298	183
capric_acid	1053	735	511	576	523	712	683	772	811	553	865	773	842	819	607	738	572	647	875	876	1187	605	836	962	798	860	626	937	771	489	817	788	565	745	864	617	618	738	922	672	747	635	802	887	772	857	719	613	707
caprylic_acid	1142	973	943	980	787	705	513	501	391	738	833	1008	1125	942	379	568	704	733	1185	1143	1223	850	1001	1124	747	1247	580	583	596	326	821	590	912	1045	854	1067	993	1002	522	521	470	370	537	463	1330	1271	855	830	711
cholesterol	31589	57698	30249	50644	58239	67848	45984	61935	49601	54676	58788	73110	66168	59889	39428	62058	49076	58103	53218	66475	52116	30863	67712	47755	60394	29417	45873	31106	30461	55271	31681	53135	54296	59732	49075	57619	52135	58486	35822	48548	65043	46873	43689	63270	50328	70501	59680	52026	63626
citric_acid	11641	10186	8039	14673	9885	13301	8338	10077	10875	11786	5327	9408	8789	7373	6942	13241	6495	11779	13432	7180	10297	8458	6112	10173	6888	16309	8461	15231	8088	6568	10382	13992	10297	7385	10037	8401	11820	10263	9846	8735	9727	9169	20157	10112	10507	6650	17081	5952	6604
citrulline	290	285	409	296	400	535	159	361	341	480	430	395	319	285	210	318	280	658	193	222	258	202	153	338	231	344	271	1125	182	144	707	162	335	169	377	346	252	620	299	163	237	485	624	395	386	640	572	440	661
conduritol_beta_epoxide	450	314	391	250	290	1225	119	132	216	151	1014	100	211	116	148	242	123	457	687	808	309	638	114	273	514	196	488	285	252	87	999	667	154	399	132	222	888	243	252	140	211	125	171	373	332	362	146	147	150
creatinine	1815	3378	1922	2368	2220	1798	1379	2232	1313	2371	2317	2458	1869	1222	2982	2108	3230	3624	2265	1680	2218	2057	1629	3589	2788	5109	1834	2309	1590	982	20802	2172	3257	5342	2485	2094	1088	3273	1750	1263	2134	2271	2841	2320	1171	5425	2367	2370	1535
cysteine	1487	525	455	183	558	194	369	321	498	922	633	811	902	468	803	1242	613	1189	778	749	1002	1470	878	501	846	536	620	459	665	287	852	1033	810	889	647	273	428	769	671	354	833	588	232	823	542	856	1351	944	618
cysteine-glycine	292	82	125	160	310	128	181	165	97	160	76	126	202	144	195	207	119	185	160	153	222	240	179	380	143	333	246	205	173	146	108	144	157	225	166	155	85	547	246	182	172	139	128	134	135	188	231	159	166
cystine	845	1472	3171	2898	5385	2208	2087	4494	1472	5280	5023	4378	4831	2931	2170	3998	2483	5648	2343	2595	2624	4252	2694	3731	1740	4458	5379	7145	4748	3546	4852	3123	5319	1069	4343	2860	3462	6829	3332	2474	3451	6916	6875	4130	3427	4051	6094	3929	2748
dihydro-3-coumaric_acid	175	168	146	167	259	271	180	199	224	212	233	511	338	134	204	297	227	224	129	176	171	207	157	244	151	274	248	489	219	221	257	227	220	258	239	298	167	223	92	231	166	283	299	222	128	272	318	291	243
erythritol	363	259	848	368	345	397	385	219	545	300	238	248	239	210	2616	328	2558	579	287	201	418	389	187	365	292	560	4882	512	372	225	1478	510	268	578	630	248	257	393	315	247	446	462	310	514	338	198	350	383	122
erythrose	44	54	76	93	153	67	54	40	32	86	52	49	66	42	57	40	47	66	47	54	47	68	42	59	71	76	76	91	75	42	87	59	86	46	104	95	78	69	65	84	55	27	48	64	71	62	62	50	62
ethanolamine	568	582	553	446	497	602	428	2263	3339	686	594	510	719	500	2233	569	633	603	571	595	692	591	652	598	540	632	513	686	558	3132	3167	786	518	542	468	520	484	520	422	528	3084	2102	2162	557	471	728	655	515	451
fructose	15840	19949	18728	12987	24818	13434	6357	431	953	44177	21653	12149	47491	9901	445	35910	10822	24953	14149	19505	15386	19909	11946	14873	8053	18589	18089	34302	11501	603	28923	2059	25932	24836	24494	28745	24448	26390	7536	15105	710	321	966	13838	23028	21896	23735	23227	15330
fucose	295	312	242	404	272	331	211	308	310	344	232	220	369	282	432	388	267	383	302	465	203	301	200	212	212	384	333	430	230	204	405	396	260	236	330	254	168	351	355	366	352	291	271	356	332	371	410	269	301
fumaric_acid	198	267	152	99	176	81	140	93	122	189	117	210	322	159	141	263	122	113	180	239	223	188	136	309	176	218	228	203	173	88	199	124	159	212	258	161	232	193	192	123	118	80	124	170	164	131	97	93	135
gamma-tocopherol	301	181	180	416	366	326	618	465	186	560	375	681	168	655	746	537	424	169	179	341	82	148	294	220	173	760	159	198	181	438	351	276	552	205	1091	261	199	342	286	413	646	216	453	292	156	131	497	173	289
gluconic_acid	57	77	66	103	161	178	82	61	167	153	61	109	99	38	62	185	122	154	88	84	180	110	85	126	79	155	157	243	149	72	885	110	66	148	228	206	102	144	97	121	73	91	98	146	163	122	125	139	67
glucose	39488	45202	32812	39202	71824	59465	35747	47326	58298	87940	48473	38249	86145	28235	41340	80982	53796	51009	39533	38902	30363	44374	36311	37979	32860	52571	59000	168768	39593	46197	48286	32704	46897	53302	60989	61453	47562	53071	39821	60191	33039	67494	87557	57791	53742	60867	67773	50758	44556
glucuronic_acid	171	895	812	226	257	250	169	95	511	262	226	327	199	131	170	208	399	350	114	199	168	152	427	249	61	227	284	507	165	190	2346	267	247	270	228	171	90	320	288	212	108	240	155	412	176	293	235	1166	113
glutamic_acid	3182	3753	1703	2397	6394	4801	5022	3523	5354	3610	6272	2578	1952	4920	7036	3569	5718	2211	2482	2658	3828	3342	2892	4503	3270	3681	4128	6579	3709	4438	3019	2919	2457	3765	6841	3796	1078	3857	4035	5021	6447	3701	2122	3588	1826	2051	1507	1986	1396
glutamine	12397	8010	12442	30695	34059	33762	16595	22558	35250	32569	29823	34665	32159	12725	13335	13957	19629	52296	13063	19475	18653	21846	8606	18815	16509	26403	25748	59921	12029	19488	14922	27900	31487	20892	12804	23400	15859	29493	16633	13833	20047	46669	62212	24433	23977	50873	66901	62524	42307
glutaric_acid	86	68	65	65	57	89	75	74	43	27	56	61	57	58	66	67	64	73	52	27	46	54	44	50	57	52	53	282	47	42	55	52	50	39	78	46	62	43	47	48	56	37	35	85	144	79	53	69	53
glyceric_acid	1576	2173	1672	1279	1718	3911	963	484	1566	1260	1173	641	1093	871	894	1307	1270	1412	1573	1663	2079	1984	942	1514	1707	1301	1474	1478	1346	605	1729	727	1276	1688	1280	2125	992	1365	1609	1504	766	543	599	1391	1594	1586	833	1336	1020
glycerol	20665	7733	4148	6590	7305	6752	6515	16207	19063	14222	11043	6156	8101	7320	1769	9151	10890	10443	13959	11560	10170	13455	6788	21849	5444	17907	2877	10664	7700	7667	6058	12010	3703	8544	12507	10188	16689	6861	8762	3107	6397	5177	7475	8641	7660	10678	25956	8532	6714
glycerol-3-galactoside	478	576	485	570	493	562	329	387	466	563	351	571	444	455	371	423	451	704	468	434	427	586	494	744	251	634	302	549	590	260	1135	313	335	591	584	462	320	425	583	371	338	296	451	512	363	563	521	320	313
glycerol-alpha-phosphate	2580	1833	2281	1439	1867	1312	844	166	250	2059	969	939	864	1125	155	1434	818	1679	1959	1899	2091	3233	1789	2681	1715	1803	794	955	1057	107	1058	211	1507	1329	1808	1592	1061	2159	1081	1302	230	103	126	984	1143	2329	1082	988	1209
glycine	87065	47293	106263	40113	57171	65143	40149	32248	44987	38037	36491	33306	26893	30297	30257	74073	33432	58197	69915	37463	57394	66820	57432	28094	44405	43745	39661	44261	39177	33996	39873	38728	66485	20863	24701	41635	35869	46499	27002	29555	50518	33182	44139	54434	56529	39448	41205	90298	39445
glycolic_acid	793	638	619	928	770	729	451	472	539	582	645	351	585	598	611	465	452	279	848	934	983	518	799	805	516	740	575	548	427	602	587	758	509	622	585	731	740	750	428	526	414	577	443	333	810	973	433	131	531
heptadecanoic_acid	253	307	360	256	291	271	243	220	307	275	242	261	369	368	375	210	350	406	424	299	213	222	662	453	249	387	236	577	298	210	270	438	261	196	339	274	345	361	305	297	306	216	314	418	166	474	457	258	248
hippuric_acid	4944	6042	2121	2081	1676	3975	4468	3537	6633	1866	1699	289	1924	5912	2665	3319	1340	1212	6469	4069	3678	2723	3958	1761	4364	2440	3540	1490	5077	2429	1674	1051	1731	1479	1609	2946	1576	2343	1771	4592	6285	2137	3992	3472	2594	1375	1258	1141	502
histidine	1867	1358	1433	1865	4036	3408	2363	6056	4138	3532	2644	2269	1515	2062	3147	1641	2967	3669	1600	1880	3162	2867	1051	2880	3130	2946	2877	5935	1883	2591	2143	3023	3079	1595	2105	2373	1257	3793	2315	1490	3278	6257	7185	3180	2913	4877	4710	2596	2547
hydroxylamine	608	615	659	426	361	565	579	538	446	410	632	769	363	516	601	536	138	462	367	416	421	310	558	291	391	361	476	596	536	505	808	426	136	652	372	543	920	425	325	572	682	621	688	569	591	277	592	435	454
indole-3-acetate	368	276	265	412	232	540	243	349	354	5721	243	232	238	616	1194	115	300	563	276	290	278	722	187	478	463	432	441	560	347	293	807	288	548	451	2054	328	150	282	563	545	504	406	364	518	467	310	1857	216	254
indole-3-lactate	207	200	135	262	244	316	269	234	428	479	266	367	137	241	351	314	258	358	183	131	388	359	163	394	265	253	314	377	398	206	926	220	318	447	558	259	117	403	309	234	380	250	306	319	373	1356	275	186	169
inosine	42	38	54	48	37	38	38	31	21	48	38	43	44	33	38	33	26	40	29	38	41	20	36	35	42	30	31	51	38	37	58	43	29	26	52	35	31	25	29	44	39	36	29	46	36	47	52	30	37
inulobiose	109	103	187	151	113	252	171	37	149	158	117	115	130	111	84	37	137	295	97	170	306	124	94	210	139	95	324	967	326	129	470	281	110	141	176	91	115	127	123	93	158	473	144	140	534	144	179	48	79
isocitric_acid	365	309	244	340	284	361	366	219	333	251	178	252	305	260	346	398	190	457	298	266	327	232	204	302	307	517	363	500	422	274	705	595	238	323	652	297	268	356	409	409	338	252	507	365	212	195	358	173	138
isoleucine	15036	19193	8247	7067	17184	14178	14446	14106	17850	13728	31066	14809	13899	15730	16538	11075	22313	20154	13912	14520	28655	15816	11024	15038	25460	14448	19269	17245	17523	13200	28209	22124	15101	12534	20894	14339	6206	16445	10544	15124	16106	17918	22192	18734	13600	17574	16263	4321	12970
isothreonic_acid	788	473	793	517	682	516	401	162	475	482	433	384	412	430	363	513	493	962	522	615	718	723	399	577	548	729	610	610	504	199	2239	460	561	659	818	589	316	705	456	348	340	330	223	459	602	766	459	729	377
kynurenine	119	37	88	128	122	91	72	126	47	144	45	55	166	76	103	87	85	80	46	57	99	94	73	88	107	124	188	170	124	99	186	120	91	130	124	123	75	60	95	115	80	120	87	120	65	102	99	67	49
lactamide	193	201	155	103	110	99	214	53	176	123	78	78	73	173	171	178	101	42	151	141	211	68	103	143	158	106	228	61	178	194	62	159	54	80	134	104	428	161	155	164	220	99	118	94	52	73	63	183	83
lactic_acid	103628	90811	70139	46150	59095	54442	127521	52239	107348	51742	28853	36418	35983	106763	129578	89112	47850	13703	82870	92591	103699	90115	125757	103378	100332	90429	154555	52030	110730	128448	29165	112973	31693	62595	103198	43190	180166	63681	68923	80678	133022	47096	59768	51165	22564	34816	27360	144744	17945
lauric_acid	3719	1336	727	759	925	1942	1378	1463	1687	1207	2656	863	929	1227	975	1506	1283	1309	1491	1489	1482	1015	2529	2294	1054	1558	1017	1884	1249	963	2980	1108	599	845	1000	910	1161	1203	1559	1254	1270	877	1068	1573	1222	1267	1377	759	1107
leucine	22942	19640	10496	8879	18138	14949	18283	21647	25055	18739	37427	25140	20970	17214	27756	18068	43164	29211	25995	29320	56200	25267	24712	16851	26287	17305	20055	14630	20988	16864	44734	28990	24813	14306	21972	17287	7933	19757	12354	15827	17899	22556	17790	28248	29067	26405	33683	6438	18850
levoglucosan	247	59	302	120	157	293	162	93	236	468	195	1177	117	111	140	138	423	431	88	134	76	46	278	326	112	428	55	193	62	616	784	108	350	77	317	91	267	376	795	668	70	113	224	265	659	101	188	84	273
lignoceric_acid	156	200	84	226	561	874	147	371	382	179	163	90	123	191	298	575	274	333	139	222	181	179	119	163	152	96	650	182	179	395	211	177	190	96	264	166	478	245	285	242	854	219	354	782	138	266	213	147	280
linoleic_acid	1276	1472	480	440	724	416	1047	1169	950	1282	572	435	473	1074	886	1416	926	729	1509	1230	1168	1373	670	1877	541	1358	228	1068	732	950	708	918	381	763	1049	1005	1074	758	1355	493	570	170	569	796	723	1053	939	512	952
linolenic_acid	1301	970	238	281	1149	306	1690	273	1098	182	514	392	432	966	974	188	1564	1263	1340	931	978	1432	741	468	942	438	334	178	531	807	1231	1533	770	625	1797	1793	1353	1255	418	897	704	246	492	744	578	1323	954	490	1584
lysine	13254	9827	9174	9290	16966	18772	12191	15199	19822	13632	18597	11885	7550	15024	9982	9002	14949	14270	10865	13335	18162	18331	8906	12782	17852	14823	20989	21044	15220	9256	12440	15144	13118	8840	10520	15701	8117	18704	11150	9429	14485	22061	25231	15474	14152	14785	18301	14080	11338
malate	195	180	109	121	111	191	180	109	188	102	128	78	158	167	224	176	122	98	178	149	173	165	116	158	154	202	321	211	131	152	88	254	98	144	181	125	104	139	179	155	262	126	144	150	132	125	90	89	64
maleimide	288	148	2144	150	266	244	180	178	256	182	193	98	107	245	274	145	192	175	158	180	308	200	266	318	210	172	140	300	217	136	144	110	141	152	194	184	99	212	173	290	341	160	252	145	169	361	245	224	439
maltose	78	72	189	35	83	946	412	72	121	39	49	58	77	68	70	171	235	169	47	47	64	63	58	141	170	234	55	122	143	145	438	79	85	285	172	352	68	64	426	174	270	867	66	401	149	48	52	70	35
maltotriose	108	125	66	72	187	463	157	103	97	57	95	59	44	59	171	70	81	58	84	62	78	72	89	76	132	149	75	72	89	108	100	56	55	228	127	287	52	108	351	259	525	154	58	110	110	46	72	63	66
mannitol	1702	3396	2906	5360	10367	3038	1328	1829	2395	4002	4282	1680	4268	242	1775	54233	2050	6838	1721	1775	2084	2489	1169	5052	3490	8158	2388	7296	2178	1818	17404	1196	1855	2906	1700	2236	1848	1959	1729	1489	2201	28446	3207	5674	3026	3470	2491	2031	1522
methanolphosphate	169	223	232	165	213	234	121	191	189	290	283	152	282	222	193	321	260	280	453	339	266	164	327	258	437	200	264	248	246	199	236	160	167	518	317	182	256	221	179	164	255	185	270	430	251	211	277	136	288
methionine	1080	1023	506	678	610	626	618	669	1075	1090	1482	1015	1349	434	764	1068	2080	1285	1071	939	1510	1799	870	406	1833	619	725	696	728	653	1011	1497	1192	989	424	672	450	557	436	586	620	1260	1185	1304	1163	1628	1637	939	701
methionine_sulfoxide	144	122	171	193	181	152	117	133	213	114	109	109	130	188	113	122	273	206	118	106	146	192	118	110	235	99	142	146	174	69	253	177	216	175	89	167	151	130	89	129	111	120	195	137	137	184	105	226	130
methylhexadecanoic_acid	1074	1109	705	652	1285	1036	1101	1358	1378	1108	895	756	825	953	1161	1188	1092	1007	1139	1067	1323	974	885	1777	788	1241	819	1737	956	845	856	1091	715	1062	1101	846	1041	892	1258	1047	994	577	619	1435	867	1237	1027	661	799
myo-inositol	4099	6312	4071	3321	3780	5734	2911	2785	4103	2005	2881	2518	2233	1776	4400	4674	3578	5554	3322	3201	3297	7171	2634	4799	3912	5149	5763	4535	5394	2228	20848	4168	3329	5554	4848	3170	2271	5151	3627	3391	4872	3289	3946	4264	3229	4123	3141	2201	1656
myristic_acid	1238	541	375	369	579	583	687	974	1140	651	501	461	438	580	684	707	686	556	852	730	1071	609	540	1459	596	723	436	1087	562	509	535	762	257	417	508	522	630	734	963	439	717	325	410	766	537	867	726	459	537
N-acetylglucosamine	824935	838284	852727	1009613	902272	737534	878877	889376	671918	860178	953029	1084771	1030101	891621	865416	902427	902693	836969	899311	889632	647870	821914	906548	884365	836174	843822	806722	688225	907877	876322	828556	747523	942263	1011388	930323	912851	899146	939034	1081240	848352	931207	912850	788819	936439	854400	853300	826097	884491	1119222
N-acetylglutamate	252	272	240	307	188	430	300	258	258	161	164	173	149	404	180	303	128	109	228	224	175	299	191	302	396	358	215	193	406	186	161	128	186	162	159	274	198	279	187	334	379	105	271	199	185	188	126	108	81
N-acetylglycine	137	97	81	97	81	87	86	81	134	56	43	70	71	57	66	123	102	76	131	71	91	307	59	31	48	60	72	100	79	54	177	76	87	55	55	92	75	85	58	43	88	113	82	96	65	113	87	63	99
naproxen	48	35	64	59	58	98	46	62	53	53	78	55	55	43	49	53	53	57	43	51	70	68	17392	73	41	59	74	43	49	46	126	585	64	32	86	52	41	50	73	46	55	47	69	749	75	74	72	69	85
nicotinic_acid	479	378	542	367	204	592	485	260	1030	102	128	254	108	477	255	125	166	138	291	317	486	196	438	138	249	231	358	281	414	463	373	492	220	163	201	442	441	259	262	592	490	290	324	256	648	139	276	254	174
N-methylalanine	3819	6081	4064	1171	2906	2072	1816	2160	2857	3752	4292	2798	4217	2494	6142	1792	6749	4487	7755	3878	5194	11619	3293	2979	3380	2558	3082	1918	3738	2527	5018	6465	3420	3542	3426	2778	1703	2476	1729	2680	5295	3701	2943	4262	5433	3756	4944	1249	2453
oleic_acid	4102	3106	656	748	2276	777	2762	3633	3443	2871	1399	1067	1376	2946	2993	4000	2907	1361	4325	3281	3221	4338	2163	5814	923	3037	376	2821	1465	2579	1559	5044	264	2004	2150	2321	4379	1802	4445	659	2151	645	1208	2286	1791	4313	2757	1488	1887
ornithine	13514	10234	11038	10641	16113	19794	11020	15066	21189	6919	12519	5688	4382	14680	9378	11490	12073	10518	12551	17818	17876	19836	8575	12341	14435	15101	16696	13152	10190	13554	9218	13766	8736	5214	9584	8369	6356	15040	11257	9472	14930	15982	13864	11132	9761	10436	9535	7231	11007
oxalic_acid	165319	148428	183332	117903	87016	255031	189481	117850	269479	63069	81146	79850	46360	205803	96300	47230	62609	52815	97418	135985	140358	69599	146127	74589	110466	100204	172785	118602	168897	189589	100205	233532	90298	65350	82576	175482	173211	120917	114734	231716	155091	122491	144028	100014	202143	70492	77453	89267	96076
oxoproline	61836	64499	53058	48144	43756	48750	35043	20528	44762	50581	41380	41609	36547	53660	24655	61385	37754	49137	56915	57371	66212	61976	51001	46226	62481	62590	34580	29421	31219	17716	39539	28844	53492	40410	31608	47491	30823	51280	28011	36252	31266	17388	19423	35986	46926	58037	51707	63164	33778
palmitic_acid	14725	12404	7536	9592	11916	12338	13075	16636	15146	15601	10443	7344	10253	11934	11892	15816	14633	12244	15427	14149	15455	12825	9570	21299	8593	13166	8742	15928	11216	10472	10225	12087	7467	11831	10139	11334	12309	10619	14241	12089	11705	6711	7476	17121	10850	13626	11475	6814	9031
palmitoleic_acid	4397	2102	306	816	1562	660	1503	3670	3682	2128	696	547	1354	2378	1140	1852	2930	974	3408	2697	2058	2246	1656	4569	404	1708	525	1226	628	1334	427	3975	173	934	768	1146	2358	660	2446	162	1039	259	472	1406	1023	2991	3074	1072	504
parabanic_acid	538	330	464	264	209	449	443	249	1101	128	201	267	142	389	304	113	139	187	229	257	454	168	333	158	257	284	340	349	409	397	500	650	370	147	261	374	346	332	152	549	487	267	596	337	667	203	186	237	351
paracetamol	55	209	58	98	107	49	35	38	1178	372	404	54	56	43	361	53	1158	44	36	43	70	38	32	52	40	42	38	2769	47	51	46	55	60	31	35	221	25	284	42	26	38	277	47	210	176	61	65	157	62
pelargonic_acid	1931	1967	1779	2658	1853	2709	2077	1977	1648	1310	1677	2758	2647	2459	1369	1732	1558	2027	1977	2084	2241	1625	2388	2250	2250	2997	2496	2618	2929	1272	2014	2101	1807	2630	2281	2389	2356	2423	1969	2726	2309	1506	1563	1998	2238	2367	1985	2078	2051
phenylacetic_acid	54	48	138	29	34	91	52	35	55	57	35	58	54	45	63	83	46	98	47	72	56	41	58	44	68	42	80	152	58	41	90	68	88	85	95	65	75	71	58	47	44	62	55	116	41	38	77	129	66
phenylalanine	6807	7137	4461	7302	5819	8817	6754	6030	7738	7700	7696	5443	7061	5845	5719	4845	8042	6758	5413	6060	8302	6705	4748	5564	10899	8794	10554	8021	8380	5594	4708	5543	6698	7230	7579	7464	3777	6797	4663	7578	11088	7925	9547	6790	6021	8648	7232	2774	3579
phenylethylamine	121	232	182	232	246	247	117	271	45	304	180	231	228	240	499	216	227	413	178	117	204	229	204	71	223	139	381	171	206	229	245	252	566	590	225	152	296	189	179	249	188	154	245	212	184	76	255	284	169
pimelic_acid	70	62	60	78	45	101	41	364	485	33	38	56	47	46	345	28	48	60	42	47	73	70	65	64	62	61	44	53	54	238	131	10	48	50	45	72	45	57	77	78	86	196	220	56	70	120	59	49	73
pipecolic_acid	51	56	53	67	37	115	39	37	35	221	138	409	136	62	697	100	180	135	175	140	186	255	104	44	40	83	38	46	45	50	224	211	164	74	115	53	54	57	43	76	51	84	78	279	138	284	110	75	78
proline	20205	17528	25960	11997	23763	20801	17095	32399	11433	49196	43262	30021	27504	9464	27281	38805	58092	54208	24165	29364	51366	31559	72816	17307	26336	16858	13570	29096	9823	15296	54211	25866	54584	17928	27106	8981	10416	19335	18297	13087	19700	25460	25158	42880	19085	27399	55405	19449	16746
pseudo_uridine	853	629	808	951	915	744	900	406	1200	701	660	772	772	712	860	1046	733	1042	459	577	651	625	560	912	443	1200	1136	793	845	470	3674	1356	947	1228	1142	721	504	991	931	596	839	727	578	916	742	875	1190	850	389
pyrophosphate	2273	5911	2182	1373	2369	3708	3059	4581	2980	1223	805	672	412	1473	7638	3315	1375	695	2539	945	1721	4170	4665	1757	5568	5072	2327	598	6664	2510	1750	711	577	4203	4989	3011	925	5177	5510	7018	8174	2304	396	2341	648	504	763	585	956
pyruvic_acid	3406	3031	1550	1367	1535	1757	3468	3701	7891	1003	907	692	749	2382	4413	1781	1400	613	2724	2111	2943	3050	2099	2429	3532	2351	3507	1610	3391	5527	305	3977	515	1842	2441	751	1022	1740	2596	1914	5731	3102	4007	1125	512	873	552	852	54
quinic_acid	269	98	261	309	117	175	99	127	247	265	97	925	220	127	537	33	315	510	191	413	470	131	220	171	476	552	177	882	331	180	111	215	434	75	424	160	96	1026	548	131	496	85	355	386	177	1195	451	1079	279
rhamnose	599	547	785	1121	565	555	438	750	736	695	314	542	701	975	1142	1158	523	803	461	1521	223	475	369	568	339	535	1062	789	625	563	1652	752	615	1036	919	674	358	726	1067	629	1010	460	762	616	325	464	724	537	331
ribose	38	54	42	52	51	33	55	51	44	66	62	26	6	49	50	15	53	57	30	20	54	20	43	60	32	67	67	55	40	38	45	13	69	23	55	51	38	51	39	33	34	30	34	34	38	66	68	76	53
saccharic_acid	41	61	99	82	43	51	71	63	366	54	69	55	62	44	41	83	105	45	69	67	141	66	98	102	33	91	71	126	57	126	366	83	74	57	82	89	37	108	63	62	42	73	57	111	57	83	87	115	69
salicylic_acid	52	53	85	127	80	1645	111	71	421	52	111	462	72	64	79	106	680	58	81	80	82	95	59	104	127	72	123	1348	85	3876	72	126	71	1871	96	292	64	300	179	158	80	63	112	3956	874	191	91	98527	91
serine	9317	5043	4742	2871	2979	3657	3006	3402	3904	4602	4526	3859	6812	4528	5399	10281	6999	8762	11893	7275	8254	10634	4727	2842	5914	3158	2945	2335	3218	2986	5898	9007	7874	2918	2338	2323	3769	3928	4753	2993	5246	4853	4595	6966	7355	5776	6399	5143	4201
shikimic_acid	79	72	87	177	77	101	45	250	145	183	131	141	84	62	129	152	104	113	89	115	82	67	70	103	56	79	81	110	59	186	122	1517	86	237	61	171	82	170	48	69	94	129	130	108	174	117	102	81	66
stearic_acid	59033	59399	45311	53036	69268	76585	61798	95793	86903	73279	61971	43338	57426	56755	78145	77499	70029	71423	73898	71066	71394	58046	45625	91972	44324	62063	59907	100064	60559	59456	59548	56557	50991	66496	50651	47701	61202	53874	64875	86263	67046	45236	41482	116338	57689	67146	57153	36085	49746
succinic_acid	390	293	565	226	309	314	220	189	327	237	192	232	280	128	447	150	123	128	296	262	142	314	189	236	150	366	460	284	306	111	202	190	323	161	150	244	178	234	187	268	304	181	221	197	188	398	198	363	139
sucrose	68	27	138	49	40	144	30	44	182	57	37	81	206	30	28	57	67	129	54	33	8	63	38	131	43	66	237	132	185	101	133	55	108	54	20	30	49	79	80	57	64	264	110	123	399	63	102	920	43
tagatose	575	436	561	789	694	377	410	307	930	1206	488	629	1309	270	215	814	248	536	376	515	367	508	639	465	791	532	451	625	292	363	914	65	820	720	725	837	678	819	215	356	118	121	437	307	476	850	469	612	451
taurine	1743	2193	1117	931	1635	1448	1362	1905	1314	791	859	507	695	729	3670	3130	1198	891	1601	877	1894	3156	2800	1932	2488	3027	1182	378	2031	1074	1324	468	682	1654	2532	1334	779	2353	2634	1680	2294	933	305	1356	495	736	646	468	585
threitol	232	315	218	167	257	247	129	54	219	175	124	132	87	121	148	126	176	233	139	155	182	202	121	256	149	456	187	149	89	148	748	306	203	221	192	103	79	142	188	143	145	139	107	175	432	212	218	54	74
threonic_acid	1032	3521	411	2066	1602	1819	586	862	1387	507	1421	745	717	135	595	1386	1076	2700	1646	1114	1679	2144	649	1338	1917	877	997	1250	1663	431	610	356	1819	1408	203	987	1618	806	1647	1018	451	712	566	1366	2404	2972	207	2671	1331
threonine	14222	11057	10460	7000	11470	13793	7737	12737	11737	9353	10544	8081	5775	10837	8701	10037	11628	11416	12845	11817	15298	15261	10697	10011	13806	11286	8263	6349	6745	7130	17728	13716	11717	5089	6941	8082	5734	14049	8094	7190	10685	10060	16443	11303	12653	25394	17190	8032	5847
threose	66	65	74	48	97	95	46	92	80	114	74	77	97	84	66	98	50	93	151	108	113	84	88	68	75	70	75	87	68	69	52	54	72	62	74	102	36	103	74	87	79	74	56	85	71	75	135	76	92
tocopherol_alpha	2206	2512	1303	1641	2287	2402	1721	1976	2381	1384	1203	1425	906	1183	2200	1648	1420	2142	1611	2246	1581	3025	1636	1994	2067	1641	1832	3634	4399	1635	452	1322	1211	3541	1243	1893	1165	1089	3226	1776	1641	1938	1482	1977	1530	2894	1348	1588	1809
trans-4-hydroxyproline	561	446	983	530	3403	560	445	411	470	653	906	368	342	511	317	438	601	582	334	313	391	528	290	984	303	904	527	548	312	352	497	402	421	526	989	478	444	606	306	440	614	555	508	451	471	498	364	336	376
tryptophan	13479	8017	4060	20272	15321	25451	9904	14712	7415	24862	15304	14510	16679	10664	9262	12872	15099	15690	9281	9376	19533	16601	6560	10523	16561	14142	14158	15678	14999	10681	7139	11887	14733	12306	13057	18029	6835	20660	11172	13589	12482	16114	22818	14315	15091	24561	17907	6370	11195
tyrosine	12588	12659	9860	18908	13649	25655	10978	18541	16820	25880	20054	10189	21282	12817	10332	15177	14467	20949	12543	13447	20690	15568	12348	12202	21963	15962	20394	31221	17061	12278	11734	20277	11129	12890	18015	17108	8060	16544	13540	15590	12419	21030	26869	14640	12463	11574	15760	13034	12782
urea	130935	178433	187775	234615	146268	148658	197210	233174	190463	146019	129576	113195	142644	194863	244709	70699	176772	217272	127240	134097	175722	183347	115859	207761	204440	217887	174191	198598	201866	243778	218815	177319	151633	228959	196559	194336	198716	126885	161493	203927	87794	199683	235540	60164	199195	177715	115765	48883	160421
uric_acid	9151	8259	8217	16673	14288	9139	14204	9646	8133	9200	8797	13309	8957	14185	11241	12924	13752	8182	13027	9340	8378	8935	8788	21538	7064	13426	14653	27115	10402	5147	9647	12131	21098	9566	11024	16610	7002	16200	16692	11146	14779	7653	11094	14040	7800	17816	13018	2352	4715
uridine	78	74	111	123	118	138	93	108	69	111	96	135	145	51	142	130	72	87	45	98	93	156	105	175	89	108	99	90	115	79	68	125	105	120	138	73	152	167	110	94	90	99	126	87	54	194	56	108	93
valine	43226	39505	22127	18299	43957	33877	28908	30932	39726	50435	60674	41279	36774	30642	40343	29398	61317	49505	43781	42478	90632	61607	33694	35495	50843	32461	32537	33450	36798	25536	61591	44720	41472	23383	48115	32549	15835	43173	21317	29838	35755	44905	36988	47687	52532	49420	60972	16449	36924
xanthine	41	37	48	79	53	54	89	45	41	35	43	64	34	71	51	51	55	44	68	57	43	36	63	60	33	61	92	32	55	50	54	51	38	77	62	78	54	60	90	49	67	40	38	59	48	59	34	37	48
xylitol	84	80	144	310	94	92	102	138	444	115	172	156	175	91	125	75	110	91	54	73	123	181	216	85	102	110	151	231	68	231	126	110	93	86	122	96	52	133	108	161	190	176	125	138	94	144	105	306	124
xylose	277	1312	836	459	379	451	228	283	440	544	577	397	326	462	473	423	430	1005	392	605	504	275	435	464	295	467	479	749	263	338	2399	556	445	923	439	491	420	456	303	395	415	318	498	653	311	447	343	328	363
[truncated: 143 more columns]
