# Supplementary material for: Cheminformatics approach to exploring and modeling trait-associated metabolite profiles
Source: J Cheminform. 2019 Jun 24;11:43. doi: 10.1186/s13321-019-0366-3 (PMC6591908; doi:10.1186/s13321-019-0366-3)
Supplement: Supplementary file 2 — Additional file 2. The scripts and additional data necessary to recreate our analyses. [file 13321_2019_366_MOESM2_ESM.zip › metabochem-master/analyses/data/sample_metabolites_training_excol_fix.csv]

metabolite_name	130729dlvsa19_1	130729dlvsa21_1	130729dlvsa22_1	130729dlvsa24_1	130729dlvsa26_1	130729dlvsa28_1	130729dlvsa30_2	130729dlvsa32_2	130729dlvsa34_2	130729dlvsa36_2	130729dlvsa03_1	130729dlvsa38_2	130729dlvsa40_2	130729dlvsa42_3	130729dlvsa44_3	130729dlvsa46_3	130729dlvsa48_2	130729dlvsa50_2	130730dlvsa01_2	130730dlvsa03_2	130730dlvsa05_2	130729dlvsa05_1	130730dlvsa07_2	130730dlvsa09_1	130730dlvsa11_1	130730dlvsa13_1	130730dlvsa16_1	130730dlvsa18_1	130730dlvsa20_1	130730dlvsa22_1	130730dlvsa24_1	130729dlvsa07_1	130730dlvsa26_1	130730dlvsa28_1	130730dlvsa30_1	130730dlvsa32_1	130730dlvsa33_1	130730dlvsa35_1	130730dlvsa37_3	130730dlvsa38_3	130730dlvsa40_1	130730dlvsa42_1	130729dlvsa09_1	130730dlvsa44_1	130730dlvsa46_1	130730dlvsa48_2	130730dlvsa50_1	130731dlvsa02_1	130731dlvsa04_1
1,5-anhydroglucitol	14194	7203	10609	11910	10007	6372	14011	15828	12491	18140	13065	10442	597	5410	18008	13151	8623	4986	7564	5929	11908	9786	10449	12829	15736	21104	19338	6064	17793	3402	8245	1002	13141	145	19447	30607	8472	13202	6111	3961	13512	10358	6818	1291	12902	22302	19806	15864	8780
1-monopalmitin	111	59	162	99	58	35	86	115	140	87	90	152	106	118	160	110	152	104	112	81	83	67	97	137	73	82	106	84	102	100	85	105	91	70	88	267	110	113	137	155	124	60	68	90	120	102	187	141	84
1-monostearin	43	43	49	82	39	59	69	43	118	40	142	47	44	41	77	27	57	61	58	29	58	31	92	85	75	124	59	97	87	58	68	84	51	36	92	90	35	66	46	89	61	33	29	55	41	55	68	53	57
2,3,5-trihydroxypyrazine	74	119	159	188	41	61	103	69	74	67	65	52	73	66	82	81	141	119	59	44	44	41	68	74	98	80	43	61	67	44	51	111	68	17	62	134	36	117	90	73	18	26	89	58	125	86	58	79	55
2,3-dihydroxybutanoic_acid	180	164	276	192	84	108	268	78	121	133	186	123	84	72	148	75	92	108	144	133	126	137	90	154	78	173	145	91	91	138	198	185	84	62	238	138	133	136	71	66	51	126	91	253	179	130	123	154	164
2-aminoadipic_acid	92	108	90	160	55	73	104	76	127	158	63	160	42	44	86	109	63	109	65	128	115	67	68	85	189	63	74	48	92	101	107	107	59	31	91	96	149	94	48	109	65	95	48	167	115	81	92	72	101
2-deoxyerythritol	221	300	298	1364	852	884	461	449	432	266	402	149	138	161	146	572	159	201	272	296	208	313	285	177	280	359	226	1091	573	325	313	308	1354	110	1824	500	639	220	181	307	185	240	300	746	322	246	966	209	190
2-deoxytetronic_acid	263	195	243	184	62	189	320	85	162	84	160	296	64	124	93	176	113	139	126	160	106	330	164	102	154	168	326	66	229	216	77	175	263	103	175	188	123	215	86	149	110	138	135	394	147	175	124	101	164
2-hydroxybutanoic_acid	14984	8760	8135	20035	6764	8005	2707	4570	2199	20206	8126	36036	17155	10094	2563	6652	9137	8375	7994	12361	23558	3851	7498	17215	16955	11669	28966	7416	14015	8126	12814	12855	33639	5684	17539	18304	23406	11113	9221	18292	4647	15133	12371	1408	9878	10767	49358	21942	13018
2-hydroxyglutaric_acid	224	261	229	285	274	162	434	265	284	311	246	271	222	272	160	344	369	209	366	221	295	271	305	268	144	359	279	1100	322	263	232	162	683	197	373	360	555	376	286	434	144	224	233	1206	190	220	465	480	219
2-hydroxyhippuric_acid	89	59	124	124	260	328	3580	43	66	84	97	52	27	65	51	62	41	70	109	675	44	638	62	59	82	47	56	74	100	46	78	112	180	24	82	71	36	111	79	53	35	31	66	14859	81	43	135	117	71
2-hydroxyvaleric_acid	1242	1051	886	25615	28119	22779	1147	729	993	1270	748	1089	818	475	902	729	748	564	992	973	889	669	481	716	1340	915	1662	1166	965	767	969	762	1208	337	1108	1871	851	597	862	544	303	1006	670	4312	816	807	1232	1559	449
2-ketoisocaproic_acid	5278	3158	3080	4322	3986	3751	1197	2757	2559	5905	3667	3965	4040	4615	3414	3152	3429	2267	3754	2846	3585	2493	2002	6683	4704	3868	5553	3979	3397	3829	5437	2899	5318	2275	2851	5378	3415	4266	2414	3586	2269	4712	3542	1096	3583	1821	5342	5913	3798
2-oxogluconic_acid	79	122	64	212	75	70	87	55	48	25	127	55	71	63	140	82	87	87	46	159	56	92	46	83	78	82	51	83	62	156	120	65	42	20	67	83	28	36	50	71	84	42	61	292	43	56	85	56	93
3-aminoisobutyric_acid	487	256	349	225	118	130	442	271	516	307	396	342	323	580	835	1001	1020	1112	673	599	630	356	1173	488	143	222	98	271	315	177	166	285	226	435	271	114	195	327	496	609	454	105	536	208	152	613	338	398	277
3-hydroxybutanoic_acid	8701	1421	6671	31862	571	4610	1260	976	607	15326	1867	140127	1796	4324	713	1058	7079	4457	1316	5513	927	3895	10885	4178	3726	8826	66756	3918	13513	1936	4055	1999	11639	1616	12472	3645	2982	24657	4293	5309	5472	5484	5328	195	3466	14706	21270	5618	15948
3-phosphoglycerate	156	108	264	377	136	133	239	144	208	284	101	194	104	316	106	215	315	79	150	1082	130	327	447	133	65	179	265	279	134	147	527	126	167	295	197	251	853	268	225	77	137	178	246	424	98	265	143	451	165
4-hydroxyphenylacetic_acid	88	95	159	202	64	81	74	65	70	42	106	62	56	47	121	73	68	59	48	58	60	207	49	54	49	134	23	51	103	103	63	662	51	21	29	86	52	49	44	71	70	36	68	1272	81	37	126	59	62
4-hydroxyproline	3054	2943	2375	212	101	107	4668	3003	1569	2134	1284	2971	2713	2515	3010	2600	3625	2601	2620	2502	2710	5213	3410	2728	1878	1535	2526	2002	2174	1985	2051	2307	2654	645	1719	3257	3428	1599	2611	2331	1587	2496	1295	6458	1804	2455	2345	2373	2489
5-aminovaleric_acid_lactame	669	175	199	240	274	173	209	260	266	472	321	311	112	57	52	185	102	415	254	88	345	301	46	343	200	486	598	457	480	124	224	405	626	69	86	102	81	157	45	58	79	33	461	338	279	41	736	222	481
5-hydroxynorvaline	352	323	372	309	687	105	350	206	167	126	201	165	98	102	154	159	78	322	146	126	176	1103	253	116	94	409	184	408	238	115	271	307	222	141	334	83	142	598	113	99	92	127	252	149	216	183	306	65	139
5-methoxytryptamine	103	209	250	230	120	45	220	99	212	383	174	962	78	221	94	86	606	340	482	33	83	729	65	361	96	366	551	302	157	38	95	491	145	41	172	1080	285	371	95	834	164	72	78	275	121	183	103	387	66
6-deoxyglucitol	1037	781	794	1528	1042	767	465	560	996	538	1831	458	396	726	683	492	1051	687	371	508	545	1754	520	2538	1654	1157	2019	956	2019	2915	746	2448	967	392	1115	2813	481	792	743	468	664	742	1337	1354	617	1473	2260	2411	1500
acetophenone	1022	412	678	3801	4335	6034	702	1218	1632	1091	802	887	985	817	1148	1297	1559	1017	1540	941	1750	540	1213	403	707	756	822	912	686	1193	1904	748	1055	371	810	1537	553	745	1155	1175	1529	450	803	578	568	344	1031	686	467
aconitic_acid	165	63	89	422	148	184	158	204	199	228	73	133	181	224	115	46	104	74	143	75	124	175	280	225	94	143	269	168	59	193	96	59	203	106	195	162	113	187	28	62	41	241	170	890	137	155	241	261	289
adenosine-5-phosphate	116	255	51	662	672	750	382	82	204	361	194	998	175	192	95	296	484	535	513	289	193	594	513	289	137	432	588	290	129	66	135	520	409	65	233	1680	1085	413	355	54	104	205	507	361	200	257	154	1417	395
adipic_acid	288	224	399	335	233	241	278	275	570	218	209	411	189	383	208	254	657	267	1262	164	250	393	219	214	589	175	832	290	288	1229	320	243	974	99	922	463	353	498	1913	277	182	196	236	2018	153	1056	1190	1159	697
alanine	111089	117095	72672	96672	120552	118700	261047	199802	129385	153123	108193	65429	99596	82350	154421	195335	113187	86213	132608	149561	177757	124400	154381	150131	145288	136903	122300	146729	107152	177012	160738	84160	103696	119883	91523	129636	89789	129568	91428	143824	69985	199806	116155	98926	127816	84624	115448	174207	183623
allantoic_acid	55	72	117	195	70	47	124	51	137	117	99	53	53	78	54	56	87	69	162	72	18	47	80	60	79	83	87	83	51	46	100	85	49	53	51	110	41	46	47	73	89	127	99	86	160	61	39	65	55
alpha_ketoglutaric_acid	472	306	344	387	455	383	433	304	396	386	325	248	376	419	205	495	406	295	445	503	453	361	323	430	344	448	442	298	433	466	632	201	920	251	623	381	2282	448	292	143	330	614	384	790	295	342	572	550	396
aminomalonic_acid	1061	881	626	1155	1431	1622	655	583	906	555	1372	696	490	1111	1388	1724	1894	1816	1333	844	1294	1050	1992	1625	617	1140	801	1599	1681	1038	1104	759	736	1593	1142	903	776	1192	888	1096	1475	451	1880	780	677	1699	1185	1093	776
arabinose	191	208	229	225	136	271	430	279	174	244	224	300	248	294	239	299	268	231	141	245	135	326	271	205	265	244	388	355	209	255	284	244	504	285	314	1263	240	251	219	144	302	287	188	841	364	357	488	392	126
arabitol	208	238	155	222	144	130	240	130	127	50	145	163	139	57	102	223	90	114	109	101	114	187	48	60	21	329	179	193	114	197	199	35	162	89	311	150	108	70	82	156	86	144	82	1156	269	212	150	142	61
arachidic_acid	1492	1561	1971	3070	854	1062	2288	4993	4813	3002	1439	1487	2122	1619	1416	2270	2824	2201	898	1241	1829	2307	1409	3845	1738	1975	2312	1039	1692	2691	1411	1423	1705	2149	1906	2108	963	1680	2906	697	5175	1887	2076	1624	1158	1969	4710	2418	2087
arachidonic_acid	607	227	465	983	389	505	409	549	550	584	552	574	434	424	463	536	1091	648	484	719	420	557	768	622	599	793	1175	499	856	615	480	408	687	270	706	1118	364	496	407	555	408	430	474	527	543	541	475	528	1035
asparagine	1837	1223	1416	5501	5409	3114	4050	3580	3207	3372	2686	2392	2236	1287	2071	2108	943	1240	2134	1275	2486	2677	1879	4095	4144	3000	2693	3376	2990	2598	1976	2229	1636	1505	1671	1462	1084	1889	735	3085	1322	3432	1765	3440	3731	1305	3844	2490	2614
aspartic_acid	735	663	1107	6427	2417	805	514	450	674	767	658	770	769	652	443	797	824	946	989	352	688	1332	744	1026	383	775	793	341	334	990	498	814	821	253	394	2703	952	784	743	2742	322	709	556	818	660	652	603	1203	879
azelaic_acid	58	75	146	107	52	37	106	106	77	57	78	110	67	85	133	170	202	60	131	111	96	78	101	56	94	123	77	106	111	166	200	72	75	48	71	131	48	107	85	237	106	54	69	137	77	105	138	129	58
behenic_acid	243	108	280	100	106	94	203	335	247	419	278	336	567	344	384	176	182	111	256	47	281	201	308	410	304	329	189	150	229	189	125	316	189	329	215	425	58	278	261	346	92	72	106	332	453	263	252	208	87
benzoic_acid	4296	2252	2778	5083	3279	2785	2198	1953	4196	2099	2800	2159	2142	1815	2947	2581	3077	2600	2191	1586	2701	2180	2703	3159	3036	4650	3015	3363	3308	3569	4119	2804	4118	1855	3816	4703	2223	3543	1902	2154	3057	2662	2581	3684	3481	2044	3420	3521	3086
benzylalcohol	416	561	680	152	344	197	2950	668	846	477	375	206	282	732	937	915	482	783	744	359	675	2540	1316	599	795	999	810	740	462	1934	978	815	1088	153	732	606	662	1034	803	1342	1230	719	383	3866	925	102	851	717	1110
beta-alanine	164	740	312	260	221	50	126	58	144	224	149	157	82	430	196	168	273	188	187	185	305	179	177	256	263	329	95	176	142	148	209	295	267	71	260	484	501	223	141	343	104	91	179	100	115	122	138	259	135
beta-sitosterol	58	95	104	134	59	85	82	99	181	88	54	136	144	88	165	105	64	52	72	91	130	77	125	151	92	112	97	119	127	64	72	66	80	45	132	112	41	112	126	164	91	87	101	352	146	162	189	65	92
butane-2,3-diol	366	554	467	457	12351	15259	15451	160	359	596	192	367	269	237	192	132	294	247	397	312	173	460	225	183	231	359	428	293	812	370	483	564	472	2488	452	908	167	484	301	431	270	178	177	400	562	197	131	2226	329
capric_acid	1571	1315	1122	1727	1317	1215	504	483	1158	1827	788	566	566	599	1236	603	1210	644	512	1807	454	596	1646	660	1370	1318	1596	1349	1502	2201	1929	570	1688	1055	1455	1254	878	1171	791	903	1295	1321	1044	1337	2125	766	1604	1095	861
caprylic_acid	831	702	737	1173	764	695	574	534	694	611	576	569	433	438	941	563	665	503	548	423	524	462	690	762	731	1123	568	606	715	919	1184	502	751	408	1003	1106	540	709	591	764	521	762	509	1034	684	788	1067	802	537
cellobiotol	24	187	191	315	49	221	229	110	181	218	79	203	190	129	70	152	234	513	354	160	72	340	288	339	83	371	218	264	167	90	102	183	229	110	140	694	1457	198	110	92	60	137	285	1408	92	89	114	482	221
cholesterol	23086	19203	17924	43140	21887	25104	93849	78534	84860	75768	19130	56387	93372	71614	132895	84763	109161	95371	103779	40123	75738	17332	230337	29947	29475	25588	28035	28148	33064	8203	10267	15719	24484	50543	42334	54656	17927	70308	70646	90863	33255	23155	19797	112217	107220	106854	118018	142230	109427
citric_acid	18070	10519	7967	30538	14307	14176	11299	15208	24870	18137	12739	10826	12128	18746	15169	10994	19458	14834	17477	16939	11684	18698	26220	21084	18402	20092	28649	23844	22291	15054	12116	10856	19931	11864	22065	17233	8206	14490	9337	7885	16436	19931	16627	25829	19670	21480	21631	16373	25185
citrulline	499	377	487	359	488	319	332	420	623	576	747	373	425	208	442	430	394	345	528	229	695	570	516	443	634	494	407	771	663	1530	848	334	668	313	535	453	165	276	311	1022	726	272	390	438	744	719	956	482	496
conduritol_beta_expoxide	204	294	175	354	286	92	126	114	197	211	388	228	110	372	125	855	177	269	418	444	141	174	234	395	462	99	250	583	1697	261	296	132	147	70	1157	556	1830	176	166	340	190	121	397	1412	491	181	128	287	86
creatinine	4028	2800	2464	2470	1798	696	5351	3246	4910	5918	4080	3456	3796	1800	1761	2623	1384	1102	2704	2869	2369	5592	2648	5055	8918	4919	6431	5502	4008	7883	11289	3595	5110	2389	4806	6084	2193	2337	1068	10475	2684	9476	3540	91984	8417	3527	6717	6708	4265
cyano-L-alanine	84	194	214	282	136	162	157	91	249	46	152	146	32	59	43	59	77	117	97	88	98	102	23	119	55	118	142	123	142	365	256	112	207	45	55	72	32	52	30	89	104	37	46	58	153	49	188	62	37
cysteine	776	748	1161	2619	2265	1379	3114	3985	4907	933	941	1874	2290	121	3271	2096	1260	1275	2213	1581	2734	1580	657	1887	987	1055	1518	1556	1547	1681	989	853	990	827	786	1082	760	1153	1074	1756	143	1284	1036	2537	1550	687	1543	1951	1730
cysteine-glycine	191	51	203	473	228	72	432	481	822	552	222	610	268	113	295	277	97	85	262	308	377	302	237	327	236	280	364	408	472	107	124	236	209	195	272	251	62	98	50	220	60	267	444	781	229	124	410	123	308
cystine	5928	165	5005	5710	5744	1277	2430	1854	2650	2868	6378	1543	687	133	2153	1137	157	181	914	1437	2569	3480	1434	6927	8569	5908	10580	9111	11161	3393	5739	4079	1220	4405	8691	2415	120	650	295	6997	1391	7623	3611	6391	8598	5758	5614	1045	8618
cytidine-5'-diphosphate	110	90	145	90	48	54	260	133	104	73	68	111	75	233	93	127	197	178	133	69	147	139	124	116	87	124	113	73	71	122	117	79	145	43	70	255	117	134	124	151	56	161	86	690	106	84	72	204	89
deoxytetronic_acid	732	548	2077	1017	646	8551	1114	558	531	1845	552	2675	1281	494	392	397	418	449	559	928	2148	657	418	1705	398	1316	1705	1122	1206	985	995	414	779	289	2673	1957	1813	1429	424	419	573	3203	610	2045	932	1002	2031	957	534
deoxythreittol	1158	1606	1036	364	1232	157	1621	565	721	769	1040	536	858	524	926	1098	886	1389	801	978	1182	1620	1168	822	1575	1245	1181	1627	1113	1103	2517	33507	1462	1075	1626	1313	1573	1197	800	946	902	996	1032	4676	1520	1358	1262	1433	510
dihydro-3-coumaric_acid	1393	421	434	192	106	84	2972	1856	1802	1613	397	1804	2624	1954	336	1770	1775	1392	2053	1347	1864	298	1139	992	444	253	321	242	255	303	449	735	368	59	466	453	606	350	1095	3196	275	544	430	377	358	347	323	369	383
dodecanol	378	316	428	727	353	471	213	202	215	215	407	169	220	154	207	276	244	203	276	135	226	319	224	287	263	314	265	262	272	579	337	427	275	116	226	432	190	211	216	235	294	201	333	278	253	182	316	210	240
erythritol	506	567	693	232	109	98	1161	605	845	548	555	322	63252	680	678	999	589	721	599	602	478	1097	682	617	717	591	939	472	961	774	36593	939	921	386	1922	1099	821	727	307	806	762	1112	635	5089	768	1044	622	782	824
ethanolamine	972	365	1540	171	311	2374	1220	1007	224	1351	647	200	287	704	575	1439	1759	417	305	1679	1395	370	2020	182	580	670	494	732	585	604	449	478	626	1607	911	2443	912	2207	344	341	887	1070	439	5914	278	817	1335	604	296
fructose	737	593	308	702	449	420	6871	12875	3304	906	658	653	846	1225	2070	512	1200	612	782	538	792	998	746	924	1670	631	1017	618	1211	7526	529	1035	1136	3085	638	5667	2480	1472	1266	1831	257	2411	5789	5994	933	779	798	2478	611
fucose	510	936	800	1079	1066	972	76	1197	670	1138	1114	1221	667	973	1136	925	419	514	634	724	888	751	551	597	961	836	687	799	938	1685	800	841	1450	1109	1002	1604	1240	1027	916	740	761	699	1095	764	4533	765	1877	765	2220
fumaric_acid	281	238	304	441	288	403	326	201	336	182	323	291	123	275	158	204	186	150	268	235	146	210	168	339	237	275	360	227	267	433	626	146	437	150	238	272	334	214	203	198	188	350	252	641	310	231	617	450	178
galactonic_acid	159	208	98	678	639	166	389	275	341	193	203	201	294	187	201	113	288	254	299	244	228	326	218	216	270	314	236	267	200	330	188	209	128	382	239	636	123	119	193	225	179	169	162	1324	274	277	180	325	196
galactose-6-phosphate	55	37	70	133	30	37	28	58	81	44	92	86	73	62	101	68	67	56	72	45	63	44	49	71	79	83	71	67	80	43	93	97	58	27	68	67	26	38	59	69	100	22	64	41	121	43	101	38	88
gamma-glutamyl-valine	127	73	131	119	39	51	46	76	87	45	83	107	99	67	153	71	85	62	65	92	109	82	88	136	82	68	103	86	113	315	167	71	153	66	76	136	36	32	84	77	218	89	48	62	76	101	77	65	47
gamma-tocopherol	181	58	144	110	83	91	736	1016	1372	691	94	500	1661	754	745	605	477	774	554	278	373	587	876	267	132	135	214	110	238	466	184	1200	563	365	246	562	248	249	320	334	221	318	85	520	273	411	196	581	522
gluconic_acid	147	198	180	123	160	107	337	152	345	142	194	203	220	161	189	110	290	221	282	220	183	316	254	295	251	289	224	211	165	276	161	288	183	303	258	622	143	93	141	174	197	176	150	1195	438	283	185	317	215
glucose	182786	155985	164675	155446	192668	83347	146826	262307	158145	148563	278480	148244	396883	178949	162026	152890	168446	132677	143537	101549	116551	148596	111278	129372	115870	137873	150606	123760	130532	120936	130403	380460	110137	730200	160523	272871	153346	129942	88457	168724	75792	478784	257828	82277	149407	125368	139549	110316	134442
glucuronic_acid	399	359	1344	227	291	460	6162	254	319	331	223	234	793	203	274	405	600	528	253	268	220	2421	264	268	334	1510	261	393	182	591	379	460	300	355	1949	968	216	342	138	435	164	380	257	12644	469	1079	212	471	1065
glutamic_acid	5369	5592	6481	5758	7515	6774	8790	4823	5268	5964	6201	9353	8106	6294	3447	4398	6503	6913	15115	7435	6747	9729	5225	8536	4185	8823	4273	3570	2782	4731	7193	8344	17610	2577	3765	21787	11098	7837	5778	6868	2629	10016	3861	8419	5566	4705	6001	13467	8013
glutamine	46790	22431	45006	60851	58925	31252	96311	64379	72382	75616	68491	47260	20648	15675	36138	47448	20258	20915	17896	37552	61869	53271	31391	72165	94638	88825	43592	77048	79793	48599	39646	36926	26391	55425	62149	23153	10952	30906	18465	43333	22369	42455	44045	47005	67006	39872	129076	36087	67615
glutaric_acid	114	108	195	270	116	126	252	98	145	59	78	97	125	93	128	61	47	161	103	105	129	122	60	127	157	127	145	47	137	136	120	217	128	49	92	127	74	79	68	105	82	56	97	832	139	63	193	33	96
glyceric_acid	1264	2090	796	1425	1429	1305	1382	664	1681	1747	1321	1651	853	712	592	1461	2145	2462	2232	2343	998	852	1123	2040	2330	2022	1012	2406	1393	2347	1451	731	1240	1195	1623	2501	2016	1199	1287	1434	467	1174	1176	1510	1351	2230	1643	2595	884
glycerol	16934	11524	9867	16556	12181	35609	9942	10765	19451	14335	8486	23016	11048	8461	13971	20326	16500	16533	11009	21223	12903	13258	25549	12109	30240	17400	73653	18049	20635	13743	13261	7569	56589	10144	24130	11598	1807	14970	10452	20187	16434	9500	18752	8930	16501	18719	12671	19375	22159
glycerol-3-galactoside	129	542	105	220	74	55	558	464	720	610	399	330	651	196	761	611	470	672	773	151	144	283	986	213	262	233	62	338	138	146	159	182	83	420	275	210	139	244	200	328	168	142	86	2023	548	271	717	1135	714
glycerol-alpha-phosphate	243	237	212	551	236	239	290	319	429	304	199	320	247	193	274	454	367	427	430	228	205	258	521	293	269	285	235	350	332	186	185	265	476	237	282	446	1343	247	278	471	197	296	333	316	298	284	334	686	388
glycine	69428	56663	49255	68742	79073	90556	90273	63527	91833	65850	102420	51886	35344	61082	73915	84006	88072	79905	72354	53672	76161	81187	86691	78823	74352	99801	78412	124289	105878	79973	90431	67466	55895	73095	84690	82894	61408	78643	56758	112324	61068	71306	140828	95220	71978	77635	93052	72172	50382
glycolic_acid	704	225	571	809	792	1091	442	824	962	986	603	465	222	574	592	420	610	592	551	820	596	498	666	622	727	1201	774	781	892	817	882	253	715	364	388	605	740	852	547	571	940	448	591	774	728	405	795	363	433
glyoxalurea	282	331	465	377	430	283	221	67	121	102	140	138	98	157	184	145	372	416	282	275	269	233	332	190	64	217	138	86	201	214	177	181	349	86	140	453	217	351	468	276	649	78	136	243	160	234	122	195	131
guanosine	46	54	35	86	52	43	70	54	80	64	99	30	70	41	70	99	63	79	57	44	44	48	43	88	71	99	40	101	68	67	127	90	57	61	87	103	37	45	49	134	88	52	25	72	45	54	53	95	81
heptadecanoic_acid	492	350	1246	391	376	289	364	571	522	679	388	475	445	425	376	483	543	471	357	429	333	291	459	515	309	1937	532	246	441	732	441	408	304	536	2085	422	295	488	453	371	647	390	386	376	428	1071	398	386	1253
hippuric_acid	8008	17347	2362	1213	4404	8753	3008	1318	2307	3737	3867	3518	14004	20683	16088	7487	14637	7930	10970	5941	6001	9363	7538	4285	2176	4519	1576	3230	3376	3415	3614	5485	4050	543	5634	16053	7972	15570	11320	4005	4286	3554	4845	2546	1438	6204	824	16720	4596
histidine	9362	3471	4968	8534	11245	3864	16142	7154	7666	10451	12282	5854	4197	580	3066	3192	979	2043	2696	3941	6113	6004	3391	10429	11615	12821	7234	8039	8693	3515	5280	5728	3015	6907	9340	2303	930	2357	1185	8631	1298	5587	6760	6385	13136	4178	13658	2737	12281
hydroxylamine	1316	1388	754	1821	1676	1337	569	1363	1526	1376	1302	468	1098	1089	1137	1084	1064	1447	971	1085	1481	762	1119	1034	259	2522	1030	1078	1255	990	1570	1484	1721	784	1563	2667	1043	1520	1244	1823	1250	260	1470	598	862	794	503	565	825
hypoxanthine	557	219	289	887	236	208	596	298	610	329	636	840	448	640	252	333	360	436	255	576	982	144	449	191	474	123	783	387	450	216	238	857	432	175	164	982	217	584	708	1085	400	346	485	2943	203	889	303	184	258
indole-3-acetate	597	814	2944	666	1338	80	1046	452	514	1969	738	410	550	450	515	624	555	790	442	569	354	969	757	680	1215	726	576	1337	677	1137	519	505	370	586	542	925	235	549	212	692	391	822	647	2401	2076	773	1517	944	458
indole-3-lactate	494	589	240	945	535	614	883	605	812	580	794	319	635	466	498	295	431	423	502	430	677	1059	496	836	354	384	416	501	682	574	470	548	558	345	371	556	560	458	231	461	307	489	328	1299	828	371	852	666	382
inosine	84	30	75	61	80	30	70	55	95	47	66	54	68	76	67	100	95	60	63	74	95	56	89	79	90	69	60	54	51	74	1113	101	71	40	45	134	36	38	75	525	88	82	32	27	79	31	81	55	25
inositol_myo-	4623	6395	5295	5899	6278	2371	6557	4554	3135	4404	5468	5802	4159	4150	3749	4226	3878	5655	5579	7369	4290	10717	7399	7291	7634	5634	7939	7570	1015	5899	4240	4525	4318	2394	13436	13284	10926	3904	4267	6519	4068	4938	6300	54415	9189	8599	5253	7872	3963
inulobiose	106	127	280	147	103	2851	518	187	262	569	194	231	552	201	294	324	247	396	201	290	334	334	310	366	333	403	298	267	308	662	111	209	59	162	148	250	130	156	240	278	100	625	134	4177	515	121	161	200	105
isocitric_acid	412	350	293	877	316	328	537	545	510	560	365	309	553	721	426	356	509	545	507	487	409	657	778	568	553	385	810	646	560	522	360	269	845	290	566	782	428	683	267	234	460	677	490	2083	569	577	475	620	713
isoleucine	32392	43194	30519	35792	31686	19199	14715	15620	19327	41335	28363	34113	30843	28231	36333	16012	19556	15093	30899	28266	24907	27905	20861	38339	39049	27162	34122	26896	19990	30679	32218	29631	21172	15671	19669	33597	32018	34085	18790	34389	14564	32519	21713	24855	34510	25606	32090	28054	24865
isolinoleic_acid	140	115	117	397	97	101	121	61	111	151	165	107	191	105	94	137	245	82	48	139	166	222	236	130	141	120	402	95	198	141	114	127	176	66	231	184	136	107	82	86	164	100	119	111	153	92	161	170	229
isothreonic_acid	391	495	462	522	483	382	1241	504	641	502	406	323	739	338	452	478	420	473	357	459	432	961	440	650	544	439	617	775	531	782	593	344	430	281	649	813	550	438	366	496	370	732	412	6740	650	739	441	865	434
kynurenine	123	36	238	274	226	58	218	183	302	218	228	129	71	57	121	91	63	66	139	93	165	164	107	284	202	189	283	241	232	114	118	163	116	124	286	207	39	44	56	176	31	91	125	320	229	93	107	74	156
lactamide	325	223	117	165	145	117	172	428	360	362	333	216	85	208	86	194	159	389	429	106	451	515	327	236	129	120	187	351	490	395	168	363	704	41	78	141	572	328	206	105	37	150	648	223	320	210	440	389	507
lactic_acid	53194	53003	18325	0	0	0	83895	109382	77952	69675	47328	58793	42380	224194	20609	77205	144459	48372	70635	113942	127900	107238	124899	55849	54571	41809	81263	40450	85637	61871	78026	51304	139806	34743	15233	74777	506127	65208	120136	57753	18165	75121	94640	120303	19791	82603	67713	210416	95643
lathosterol	71	44	66	68	26	51	30	127	95	102	82	90	78	51	60	67	67	80	85	86	47	37	94	76	53	88	70	111	92	35	85	47	101	52	92	150	38	42	62	52	48	33	48	66	82	63	54	130	97
lauric_acid	8804	4998	5414	7607	4625	5381	1766	1258	6790	2510	1814	2489	1577	1128	11189	2075	8390	2558	1457	3963	1112	1488	23492	1580	2093	6507	5263	9934	3529	3593	9309	1381	6566	4986	5217	2255	7411	4972	1497	2008	5205	5783	2392	5857	6974	1803	2118	3491	2565
leucine	49410	70054	64292	55749	55801	29869	31690	26037	31094	77027	39256	68541	46339	31039	59585	29142	24923	30639	54546	56059	40444	33084	39564	58131	45529	47695	48670	37344	30278	40417	41650	37570	29900	17539	28559	39609	27274	41943	27852	53373	17311	35787	29258	32613	47443	32901	49147	36089	37279
levanbiose	55	80	90	95	74	203	90	98	88	150	95	118	116	47	128	109	87	71	71	86	81	90	75	114	75	71	87	95	72	80	63	138	33	30	94	227	159	62	41	291	40	90	73	1827	82	62	134	154	77
levoglucosan	180	836	316	192	65	46	800	1651	275	108	362	79	219	93	274	387	79	542	128	606	305	1211	823	91	330	335	398	51	351	454	1348	1191	486	1070	294	262	137	446	115	168	300	154	363	5220	373	452	139	237	64
lignoceric_acid	237	171	270	330	270	290	309	409	417	248	99	411	159	320	294	240	465	342	286	229	373	178	183	122	155	687	121	184	417	323	281	279	238	90	264	363	116	221	649	144	97	193	225	427	258	245	291	208	209
linoleic_acid	2583	802	701	1519	463	1117	545	440	530	1010	781	2257	568	998	408	603	2091	1096	529	2066	761	782	2424	855	1238	1127	3267	815	1863	372	362	662	1040	259	947	773	1616	1264	1002	892	1005	250	1772	299	1058	2256	1054	2462	1616
linolenic_acid	1419	1027	912	308	29	773	503	457	164	1231	1165	2227	677	1242	540	1012	2346	1102	607	1113	744	1216	2207	1350	1995	1852	1678	1223	3087	526	758	973	1961	405	1509	1009	2273	1931	1408	986	1314	349	2737	229	1468	2950	1605	3483	2053
lysine	37591	26380	26999	29637	32396	18444	19934	23887	20808	31017	45266	22998	23514	5299	19826	20574	9557	15071	20102	22460	29949	18051	20572	37569	38290	34178	24753	33182	32200	27085	36824	26154	11026	16214	33471	18263	10831	13770	11738	30883	9609	13628	26726	12414	22337	18664	24975	18600	34395
lyxose	88	129	210	174	114	87	180	102	91	101	96	127	94	183	148	199	182	92	156	117	98	109	403	69	42	79	62	102	106	178	148	111	145	51	130	110	60	95	82	99	158	36	63	164	105	112	192	57	76
maleimide	350	247	234	281	306	320	284	485	338	499	313	434	407	357	385	763	718	555	543	433	523	426	780	264	569	557	571	605	831	511	696	316	758	293	394	627	263	195	365	1305	295	162	534	338	388	326	533	685	582
malic_acid	236	141	146	192	124	316	292	181	254	206	110	180	65	284	93	267	334	182	178	376	237	389	194	307	94	214	348	333	285	183	380	188	480	205	229	246	692	318	257	177	255	365	336	637	173	226	503	501	214
malonic_acid	1229	3199	4954	25820	18019	53758	858	1188	1163	1617	818	537	930	535	1941	634	1803	1875	2845	2486	2588	495	1934	1080	1119	2261	1664	1169	1545	1500	5123	1025	2775	471	2242	897	1007	1579	1672	3534	2900	2264	720	1356	656	1686	1105	1045	1511
maltose	173	599	388	699	128	36	447	159	309	888	93	682	397	325	204	376	682	828	1055	639	86	693	576	270	166	873	723	621	147	226	177	542	654	201	372	1573	3545	426	261	228	135	578	604	4237	238	287	270	1400	548
maltotriose	45	294	246	688	68	703	93	50	177	221	65	236	232	133	93	168	457	707	841	174	135	314	271	85	79	508	433	378	71	53	58	244	301	65	358	1595	267	343	225	80	69	96	337	157	131	125	147	740	390
mannitol	2648	2977	3791	8551	3262	2266	2935	4963	1374	4498	4555	2673	3577	3661	3251	4271	2603	2801	5691	9822	2355	19819	1689	3520	34206	2808	3305	20658	3768	10258	6765	15574	6797	11148	21321	5970	5676	1328	1830	3086	31129	5049	7339	68814	22886	5131	4226	5532	16712
methanolphosphate	203	144	120	476	201	360	534	322	590	340	228	307	505	253	462	625	581	440	641	280	308	117	388	253	112	127	279	421	151	69	427	195	233	242	201	200	122	260	355	471	591	151	75	290	349	331	253	583	304
methionine	2839	3338	2339	2626	3279	1782	3613	1509	2945	2921	2861	1565	1413	1510	2404	1908	1160	1400	2211	2061	3102	1911	1932	3507	3486	2752	2331	2070	1882	2702	2961	2020	1404	973	1381	1178	1048	2674	1169	2098	1119	2262	1613	1864	2375	1607	2797	1528	2514
methionine_sulfoxide	883	735	412	347	440	147	615	543	432	434	619	343	1018	1539	1226	683	1017	742	923	556	591	690	651	634	770	818	457	529	480	580	359	829	475	228	669	1173	607	1138	899	661	490	407	275	607	391	641	348	1198	541
methylhexadecanoic_acid	2127	1356	1580	2088	1216	1091	1556	2095	1934	1939	1774	1801	1117	1438	1506	1612	2527	1685	1437	1346	956	1405	1515	1381	1255	1499	1475	1213	1815	2363	1393	1556	1345	947	1252	1747	1296	1775	2107	1525	1553	1037	1741	1058	1433	1643	1866	1764	1409
myristic_acid	1798	1214	1032	1696	25	832	737	947	1099	1444	889	1128	796	900	1404	1127	1630	1122	704	1426	632	1235	2211	792	892	887	2978	1200	1660	1607	1197	841	1587	465	1261	1109	1042	1236	1092	855	1458	683	1453	592	1206	1384	1308	1559	1463
N-acetylglutamate	241	372	180	503	302	252	666	294	315	494	195	397	418	483	569	464	679	306	253	283	280	482	463	370	133	294	387	316	154	208	180	304	175	105	441	403	206	433	344	363	227	305	330	502	257	317	191	480	256
N-acetylglycine	206	277	268	699	664	632	230	232	261	184	206	253	83	100	55	125	47	297	168	78	93	247	125	97	140	112	445	336	177	97	127	364	299	128	296	126	56	123	80	107	85	106	265	171	257	136	238	205	79
N-acetylmannosamine	184	151	148	174	101	69	113	120	178	143	188	62	181	138	63	173	123	113	102	130	195	119	65	188	180	121	187	144	90	125	54	178	116	282	183	334	36	36	108	156	48	169	153	200	210	141	54	133	176
naproxen	179	69	45370	20034	79	48	73	123	113	156	153	102	80	66	64	87	73	40	102	39	123	59	57	77	187	88608	75	128	102	213	50	119	92	49	87122	117	63	151	64	108	101	47	111	99	136	37316	78	99	49751
nicotinic_acid	653	1293	631	791	1147	1206	217	246	372	207	320	268	232	667	466	429	898	1123	553	749	758	449	832	151	234	467	236	466	470	735	456	627	887	298	458	705	1015	929	1383	98	1729	51	333	136	187	722	257	528	316
N-methylalanine	8073	7008	8394	8989	9161	7296	5223	3262	2787	14460	7023	14856	8476	3703	3329	3615	4349	6558	8311	8104	15771	4023	7536	14034	8448	10419	11362	8184	6622	7525	8909	9276	6902	3662	9327	8003	7290	9355	5009	8096	3911	8878	6328	2396	9816	7104	25096	9197	4599
octadecanol	240	151	196	160	139	60	156	105	111	123	207	105	83	101	148	124	166	121	105	54	80	131	99	117	196	283	156	149	225	179	250	133	83	90	90	167	123	141	201	74	151	73	191	124	151	75	73	72	133
oleic_acid	5580	1639	2069	6525	1422	1962	1344	1506	1586	4156	2651	7601	2316	3584	1576	3436	7981	3754	1875	4327	2580	2528	7384	1946	2753	2002	11706	2241	4572	1135	1305	1389	5419	806	4154	2238	5551	6714	4378	3692	2566	673	4785	522	3243	6314	5676	7706	6413
ornithine	22306	23778	11905	23929	21242	14039	12400	9322	13115	26688	44524	21746	13847	19595	11140	10419	15233	12116	16366	16886	29031	39879	19044	24781	34400	22528	15662	38788	21818	18596	11403	26956	17211	10586	17030	22848	17495	19823	13466	32813	13464	10971	20389	17514	18559	13338	18198	30635	11490
oxalic_acid	219241	379788	258203	320179	363969	445315	70707	27432	83651	52852	88697	70605	62312	277279	196770	129918	356399	427312	211268	253323	250992	93455	215418	42747	69906	106888	61783	86294	140751	182536	125915	135294	250220	106347	143783	203553	306446	268222	512648	7927	697583	29150	118496	65966	32971	258718	86976	150026	85027
oxoproline	46237	46470	35725	61125	50704	59010	74188	49431	48146	58367	37005	47669	44174	40267	46315	44091	54123	42418	40999	37516	43642	61394	51581	39337	22235	39509	37691	42341	32513	42885	32379	38584	39679	20838	36631	46213	53193	51264	41413	46671	22968	33829	43971	59500	35810	37416	44278	62964	38603
palmitic_acid	17986	11356	13535	19462	9012	8635	16490	23806	22133	22559	13248	20309	13445	20148	18046	23754	31909	18251	16976	15372	11261	12005	21792	9088	10778	11335	18736	9313	17198	15789	11989	11308	15699	5365	12951	12396	13634	15369	18128	13016	12695	6056	16696	12076	15987	19621	20804	23122	21307
palmitoleic_acid	1972	877	1229	3986	982	1366	1051	1154	1254	2554	1361	3361	1735	2896	906	4827	4870	2657	900	1749	1351	1856	5880	639	2119	1642	16611	2037	4855	641	1209	472	15502	401	5766	937	2946	2491	1671	2131	1327	398	2618	1123	1843	1399	5097	4981	5787
parabanic_acid	923	1211	980	352	1460	1209	260	158	325	222	403	223	225	587	557	540	955	1336	884	928	988	373	813	228	308	316	398	536	449	740	589	339	740	331	582	835	861	849	1353	298	1731	37	416	386	183	741	252	410	317
paracetamol	61	140	823	178	65	12354	9283	31	151	69	81	83	30	53	126	5731	146	324	86	46	98	1814	48	102	387	101	142	76	67	493	667	7056	2604	24	36	618	46	71	56	80	62	56	143	100	60	54	122	114	78
p-cresol	416	978	680	188	1620	210	3276	668	846	477	375	206	282	1004	921	915	482	783	744	359	675	2540	1486	887	937	999	810	740	462	1682	1333	815	1088	153	732	606	662	945	797	1961	1367	719	383	3483	925	735	851	887	1110
pelargonic_acid	9552	6529	7730	10517	7266	7372	2009	2094	9258	1891	4371	1950	2056	1575	8109	2342	8189	2931	2666	1764	2459	2844	2684	6846	7635	9973	8096	7782	5941	9118	8332	4376	10977	4771	7909	9443	4430	7409	2335	2970	6081	5835	5098	7265	7516	5218	8892	7168	7102
phenylalanine	13174	14050	10344	12952	11194	7599	9984	7197	8683	16020	11277	8575	10543	11124	12108	9361	8391	6423	10483	10185	11053	8968	10056	12401	13902	12860	13103	14015	9943	11470	10177	10451	7131	6764	10442	16749	10697	11162	7053	11756	6724	8756	8101	16445	14654	9157	9547	12023	8483
phenylethylamine	415	217	304	450	464	139	636	250	519	595	610	352	175	162	278	205	296	165	163	320	252	339	220	355	442	440	348	420	285	91	38	570	749	362	373	2052	166	517	282	289	56	313	201	315	587	289	339	404	161
phosphoethanolamine	224	252	169	388	188	518	210	131	218	192	303	199	147	110	238	116	273	275	220	251	228	383	219	198	154	327	172	304	434	179	200	274	268	290	270	587	438	253	252	126	126	86	286	219	273	174	553	303	164
pipecolic_acid	162	171	272	178	84	126	787	307	306	867	1469	183	482	141	298	361	197	244	971	235	248	157	173	434	352	300	347	587	253	100	463	341	1151	101	111	270	58	199	194	383	57	300	170	207	423	70	793	159	269
proline	23098	34046	24637	17338	36901	11879	75119	98488	48250	98636	85306	40636	48836	14751	39379	24971	6706	5230	34102	46588	32646	99524	19999	94207	69326	72127	46274	65986	37840	81063	62450	54918	68024	23320	32293	23453	17643	62747	3515	51785	3230	94794	46445	68305	76724	23959	89988	51847	64005
pseudo_uridine	1121	1297	1343	1567	852	797	3339	1570	1624	1456	1125	1117	907	994	1149	1231	1167	1452	1278	1599	1255	2680	1163	1676	996	1165	1585	1661	1246	949	771	769	1158	824	1840	1764	1059	1015	993	1438	938	1554	972	9697	1464	1542	999	1656	1155
pyrophosphate	411	1805	2340	5481	1673	4488	976	613	985	1279	664	1779	686	1122	761	1261	2038	2283	2370	1159	966	2269	2731	796	1150	1871	2613	1768	823	961	1677	2383	2770	503	1509	8503	5624	2410	1943	821	737	415	1826	1766	1308	1543	2300	4085	1073
pyruvic_acid	4334	2875	2658	0	0	0	4885	6615	3253	3401	3483	2721	4403	2906	2654	5584	6073	2675	3773	4340	5754	4034	5772	2637	3924	3018	5739	2513	4691	4534	3890	3617	4144	3660	3003	7643	7103	4240	5659	974	3892	4456	5588	2125	3238	3509	3062	4700	6431
quinic_acid	1067	659	689	827	995	392	541	288	150	309	95	123	391	85	524	221	146	1548	171	93	298	1665	575	182	222	2005	490	348	393	176	924	258	311	647	1745	586	1115	1548	647	105	251	99	882	186	324	231	636	219	194
ribitol	365	352	327	830	836	538	50	170	311	165	414	180	159	79	208	157	168	125	126	49	130	851	87	481	190	964	783	1131	851	1007	842	324	117	298	1429	865	204	452	93	184	438	499	273	5108	1107	531	552	590	314
saccharic_acid	88	131	111	97	52	70	580	130	115	103	102	71	700	83	158	68	97	160	154	36	79	265	89	114	112	118	118	126	98	221	70	108	95	80	159	196	52	59	78	80	72	76	89	1057	92	102	110	128	146
salicylaldehyde	299	106	171	239	94	104	141	74	175	75	273	151	60	82	117	100	32	88	161	108	131	155	99	184	119	164	83	146	174	427	200	180	138	34	148	152	79	34	73	77	89	68	146	126	145	125	212	80	85
salicylic_acid	95	63	505	206	9021	8297	43587	60	199	233	106	80	438	127	101	411	131	139	105	24069	107	24735	102	65	354	118	133	588	145	212	103	680	7994	75	120	110	21	1187	120	161	287	57	34	61065	4280	89	124	125	45
serine	24110	11009	11464	20699	20302	16797	12752	12752	12211	15729	20225	10536	7647	12706	13644	13093	14890	14986	20711	25598	20451	16498	18776	15939	12654	19736	14992	15094	16807	16780	16271	15691	5043	11642	12857	14948	10853	19498	12265	23369	8657	14049	19329	44700	13841	15886	22579	15109	11913
shikimic_acid	358	147	297	5952	4832	3448	123	137	228	232	237	131	145	873	207	63	328	223	285	873	1331	191	281	3413	284	747	325	148	350	924	231	197	214	456	264	238	125	156	204	1278	4464	484	147	310	153	208	196	104	175
sorbitol	386	231	264	976	509	363	586	620	245	325	417	541	756	359	322	415	401	266	285	185	201	283	175	194	347	366	251	365	324	480	340	695	1594	1490	571	520	173	448	242	376	428	636	373	1630	622	561	571	390	483
stearic_acid	107293	84483	101854	105010	68015	60475	103137	170987	155934	116626	99396	112996	66053	117958	117531	125061	174296	107454	107619	62143	54060	78824	94864	75249	68893	81674	72997	63331	102042	113600	80949	91284	72314	36472	65176	102102	56842	87051	109677	70124	75627	48253	104261	74103	82703	79027	101109	90210	68421
stigmasterol	73	71	71	51	42	62	50	74	98	170	134	39	90	107	133	92	118	112	58	68	82	65	91	52	94	132	69	158	71	65	47	91	50	52	69	84	77	90	103	80	49	38	59	57	53	70	70	74	78
succinic_acid	145	150	184	258	139	173	184	215	286	161	142	180	158	246	230	125	361	196	214	215	239	246	265	224	352	244	348	286	284	349	198	142	239	176	183	339	1017	228	301	278	246	173	337	346	167	154	243	494	216
sucrose	137	63	72	113	72	72	558	404	151	174	36	111	34	86	348	119	213	434	97	61	122	194	149	66	114	33	55	176	118	393	104	61	122	162	126	84	53	76	348	272	92	325	134	8222	147	72	78	90	42
tagatose	663	457	446	501	114	164	957	561	503	552	422	330	183	173	756	376	329	297	256	213	393	391	384	406	630	550	505	304	580	227	308	327	420	95	547	803	250	443	221	345	390	271	622	1699	440	717	554	496	320
taurine	788	1916	2992	3397	1522	1940	2285	1054	2023	2760	1290	4410	7140	182	489	487	445	1525	2152	1062	981	2779	1714	1595	994	2253	3936	3047	1085	1091	2071	1976	2124	410	1718	3793	5014	1260	843	3746	177	1105	2549	835	2282	574	1209	2737	1607
threitol	196	332	300	422	247	248	538	208	282	231	265	155	471	141	242	292	205	256	324	444	185	342	542	393	236	305	301	339	316	424	437	308	275	112	418	503	272	211	217	230	207	320	192	2588	589	356	235	370	166
threonic_acid	833	491	681	1461	1370	412	763	484	1341	1028	1281	730	635	144	200	1129	887	640	478	1811	257	351	721	1489	2403	478	986	2538	1163	1682	898	210	353	1575	1209	639	1181	566	1017	1483	164	715	1136	2708	1806	2354	1448	2077	401
threonine	21730	18369	15927	25806	21787	15989	12992	17454	24218	24089	27366	12978	13235	12312	22057	17070	17745	10880	23217	17615	27477	23290	24189	21877	21437	21120	14903	19512	15302	19624	17230	14248	11359	7430	15091	11291	14501	17537	12484	18833	8270	16207	13471	12817	20477	15419	20846	14204	20987
tocopherol_alpha	522	567	609	45	76	62	1861	1463	2781	3086	613	2970	4460	1862	3199	3403	4342	3912	3056	1547	1713	635	4723	1054	1144	725	814	1950	927	303	340	394	354	1881	1278	1287	845	1246	2092	3653	857	768	656	1953	4061	3498	3028	4441	2337
trans-4-hydroxyproline	1297	423	257	288	164	79	842	1082	1000	1475	2955	1455	692	419	630	550	241	611	647	540	922	1236	978	1352	1338	1225	711	850	1212	713	1368	1391	1837	517	1050	1547	450	739	565	1131	297	927	345	1919	773	631	1585	1153	528
trihydroxypyrazine	217	81	219	138	32	66	88	53	141	80	101	72	57	142	130	114	179	188	184	96	122	94	179	123	108	159	60	52	145	91	74	148	142	52	92	140	80	170	157	55	218	43	61	81	72	78	88	59	54
tryptophan	35441	11493	15511	24940	22243	6960	12207	30580	40421	40802	40541	20152	22001	8318	28116	21068	6696	6043	20407	12215	24691	10323	13491	45633	33062	22756	18688	32507	30696	14586	20234	23548	11896	20660	14019	23716	1807	10170	2770	28162	4357	27990	17541	7951	43086	15041	36390	16745	18232
tyrosine	37790	42689	24756	22282	33698	17624	26447	29544	29621	41098	36963	20707	32236	18871	29242	22812	16235	13326	21773	24518	30043	15932	17218	34670	45486	39929	27727	39741	27069	23771	31781	24653	13029	26966	30385	26462	15487	25622	13441	27980	15214	26213	20087	16282	41547	18380	31430	27888	20930
urea	194114	166416	353575	12818	79083	227147	83452	111154	210175	56353	182128	296819	232336	228482	164748	306413	15612	270391	245321	259324	157650	293217	48267	271549	279551	155857	233351	306085	305086	270828	285849	225727	250438	140020	319764	56302	1005	197368	229777	321000	253844	111400	261704	30384	290864	249039	9430	2078	192371
uric_acid	23880	15489	17165	13534	12925	7390	50943	30589	58216	41987	24508	23865	18458	9451	18213	15682	8130	19855	17412	17541	12690	28574	18950	24620	10086	16926	15509	18188	19237	11332	8973	4966	23017	3741	13466	16426	7068	9243	13287	8645	12546	29796	7560	13351	21863	19990	16636	17220	21651
uridine	242	118	204	133	99	94	84	199	41	168	176	170	111	133	82	166	120	94	122	261	250	122	143	214	72	314	204	223	173	113	184	83	224	138	152	231	63	125	141	123	106	88	135	187	144	146	291	135	142
valine	81270	105985	92216	100462	101908	75301	42097	62866	59653	112346	76000	77743	86591	49075	104857	49766	61921	45590	82089	78112	68584	64564	59694	112517	107763	105039	91925	79217	67212	84642	118677	81413	62915	37476	68261	98089	59991	85652	54240	95642	49398	70668	55676	66850	97550	67031	112480	85858	82996
xanthine	86	77	166	154	49	45	82	25	120	95	57	65	72	42	62	92	80	79	99	64	107	61	70	83	85	69	137	45	78	60	103	110	86	35	50	65	49	99	83	67	79	109	70	119	65	44	107	269	41
xylitol	178	168	233	143	101	67	642	767	266	137	203	985	187	95	439	252	190	355	37	409	209	301	584	162	207	396	231	224	189	550	426	253	5827	141	158	531	227	136	165	169	133	138	173	836	338	285	1421	260	202
xylose	155	194	120	215	223	104	360	101	392	96	321	190	148	241	191	170	203	362	165	145	142	429	462	123	220	182	222	197	178	334	206	115	178	111	542	212	128	75	131	114	208	147	233	5013	195	512	164	337	73
[truncated: 131 more columns]
