# Supplementary material for: Cheminformatics approach to exploring and modeling trait-associated metabolite profiles
Source: J Cheminform. 2019 Jun 24;11:43. doi: 10.1186/s13321-019-0366-3 (PMC6591908; doi:10.1186/s13321-019-0366-3)
Supplement: Supplementary file 2 — Additional file 2. The scripts and additional data necessary to recreate our analyses. [file 13321_2019_366_MOESM2_ESM.zip › metabochem-master/analyses/data/significance_results/healthstate_anova_wsig_control_test.txt]

variables	pvalues	log2FoldChange	significance
1_5-anhydroglucitol	0.0108009337789554	-0.301463736969516	TRUE
1-monopalmitin	0.226217376839208	-0.103761562792751	FALSE
1-monostearin	0.0768136316849254	-0.236613607324505	FALSE
2-deoxyerythritol	0.0302685603188937	-0.346612976697008	TRUE
2-hydroxybutanoic_acid	0.0164229965299261	0.352419091291115	TRUE
2-hydroxyglutaric_acid	0.260237043575413	-0.252650888296415	FALSE
2-hydroxyhippuric_acid	0.0171727411264215	-0.645432424310485	TRUE
2-hydroxyvaleric_acid	0.2928990051436	1.85074581718474	FALSE
2-ketoisocaproic_acid	0.15390154341768	0.155624450819455	FALSE
3-aminoisobutyric_acid	0.73350429245838	1.22501542254973	FALSE
3-hydroxybutanoic_acid	0.155788047012387	0.44803137583882	FALSE
3-phosphoglycerate	0.285758209976836	-0.716435503628336	FALSE
4-hydroxyproline	0.864988324404769	0.0113099258884579	FALSE
5-methoxytryptamine	0.240165532118749	0.1121003733194	FALSE
aconitic_acid	0.065678289124686	-0.147596321932965	FALSE
adenosine-5-phosphate	0.00855792959234612	0.268619135979068	TRUE
adipic_acid	0.194139967208717	-0.29296434825437	FALSE
alanine	0.864988324404769	-0.0048374760512613	FALSE
alpha_ketoglutaric_acid	0.029715119402277	0.314029019627786	TRUE
aminomalonic_acid	0.102720197982215	-0.155982749571687	FALSE
arabinose	0.552791521207207	0.0448012475705305	FALSE
arabitol	0.941693624577827	0.103989498155388	FALSE
arachidic_acid	0.547140605394142	0.0376079169061157	FALSE
arachidonic_acid	0.00603111149474156	-0.342987861727325	TRUE
asparagine	0.20736658189357	0.00266184934177274	FALSE
aspartic_acid	7.06959081853275e-10	1.40212627072854	TRUE
azelaic_acid	0.785730857442999	-0.205964805559926	FALSE
behenic_acid	0.552791521207207	-0.115170021919168	FALSE
benzoic_acid	0.185496878576655	-0.0284099147848369	FALSE
benzylalcohol	0.573214049471661	-0.0371931062034681	FALSE
capric_acid	0.521152169674116	0.0488717076771595	FALSE
caprylic_acid	0.00412405054091566	-0.223547882283717	TRUE
cholesterol	0.15390154341768	-0.132775496894489	FALSE
citric_acid	0.375035714870793	-0.0824765409532981	FALSE
citrulline	0.000876819772045028	-0.281177397183623	TRUE
creatinine	0.186713715512308	0.0284447214368343	FALSE
cysteine	0.44768664009682	-0.0671165585601296	FALSE
cysteine-glycine	0.264446783102534	0.115880105601357	FALSE
cystine	0.00850605814349054	-0.27881076175092	TRUE
dihydro-3-coumaric_acid	0.65122219515649	-0.0452350066778339	FALSE
erythritol	0.473960869419066	0.569342085470082	FALSE
ethanolamine	0.0253112629788461	0.644063814424525	TRUE
fructose	0.000389380797894772	-0.558604211641371	TRUE
fucose	0.27018819658558	-0.0372598864549036	FALSE
fumaric_acid	0.00855792959234612	0.213831727765857	TRUE
gamma-tocopherol	0.0250784209410085	0.269856476205478	TRUE
gluconic_acid	0.15390154341768	0.059129853202046	FALSE
glucose	0.0209740544463711	-0.162972164966888	TRUE
glucuronic_acid	0.0549768019230696	-0.478561672788422	FALSE
glutamic_acid	1.07985345845264e-08	0.768261726956848	TRUE
glutamine	1.82709389913508e-08	-0.550888277794112	TRUE
glutaric_acid	0.226839585105336	-0.164338363420487	FALSE
glyceric_acid	0.00584708988054617	-0.214974942610451	TRUE
glycerol	0.25620647781894	-0.0941837197358641	FALSE
glycerol-3-galactoside	0.486642300974228	-0.0986014070240282	FALSE
glycerol-alpha-phosphate	0.0164229965299261	-0.310515629736526	TRUE
glycine	0.170333161726121	-0.0502050147519617	FALSE
glycolic_acid	0.348530619643997	-0.129048356681547	FALSE
hippuric_acid	1.41551360752663e-05	0.580964205401698	TRUE
histidine	0.360154342526034	-0.011534336623782	FALSE
hydroxylamine	0.692657611437594	-0.0118773243094864	FALSE
indole-3-acetate	0.170333161726121	-0.162670153816937	FALSE
indole-3-lactate	0.36367065118191	-0.183586194210727	FALSE
inosine	0.000228751527060551	-0.642316920008297	TRUE
inulobiose	0.867250473526362	-0.0220777555348768	FALSE
isocitric_acid	0.864988324404769	0.0141481359808421	FALSE
isoleucine	0.124560549806102	0.13874814164509	FALSE
isothreonic_acid	0.000887478715083594	-0.32037362249154	TRUE
kynurenine	0.743468413304979	-0.0260265018851511	FALSE
lactamide	4.01886666431334e-08	0.554479129404337	TRUE
lactic_acid	8.29495495158701e-10	0.722133772110728	TRUE
lauric_acid	0.00186539099882602	0.317178650010066	TRUE
leucine	0.450773325467192	0.110140271927218	FALSE
levoglucosan	0.864988324404769	-0.0155584259603388	FALSE
lignoceric_acid	0.743281585005619	-0.140938681339298	FALSE
linoleic_acid	0.317245041437949	-0.128849702093932	FALSE
linolenic_acid	0.0799215653158054	-0.288109612350285	FALSE
lysine	0.236597056457456	-0.0345326129503564	FALSE
maleimide	0.961388441813529	0.0852221728065201	FALSE
maltose	3.68722839362538e-05	0.878713259094785	TRUE
maltotriose	0.000638502279952019	0.387564172501515	TRUE
mannitol	0.185496878576655	0.087248190379836	FALSE
methanolphosphate	0.148619238443752	-0.124332507252455	FALSE
methionine	0.73350429245838	0.0385293206112543	FALSE
methionine_sulfoxide	0.0164229965299261	-0.191202434503792	TRUE
methylhexadecanoic_acid	0.73350429245838	0.0301076924896429	FALSE
myristic_acid	0.864988324404769	0.0816844180334617	FALSE
N-acetylglutamate	0.148619238443752	0.123069850543908	FALSE
naproxen	0.0164229965299261	-1.73989071244584	TRUE
nicotinic_acid	0.260921891996119	0.309329397847693	FALSE
N-methylalanine	0.473960869419066	0.0971317604356013	FALSE
oleic_acid	0.795281240686257	0.0140844218315522	FALSE
ornithine	2.65467473855207e-05	0.413489161511329	TRUE
oxalic_acid	0.876467681344593	0.240969188909307	FALSE
oxoproline	0.285758209976836	-0.0562668589679659	FALSE
palmitic_acid	0.757965110388206	0.0202157089331852	FALSE
palmitoleic_acid	0.226217376839208	0.127057840127743	FALSE
paracetamol	0.864988324404769	0.173946273244999	FALSE
pelargonic_acid	0.805373621104708	-0.034121250675495	FALSE
phenylalanine	0.0548908724678547	0.179931023467048	FALSE
phenylethylamine	0.712365886574627	-0.244756981778523	FALSE
pipecolic_acid	0.15390154341768	-0.71685176815391	FALSE
proline	0.450773325467192	-0.0490037943674633	FALSE
pseudo_uridine	0.24989696245073	-0.0386516338840569	FALSE
pyrophosphate	0.000638502279952019	0.663782271469694	TRUE
pyruvic_acid	9.30425896347161e-09	1.32157536623486	TRUE
quinic_acid	0.065678289124686	0.679429746654284	FALSE
saccharic_acid	0.876467681344593	0.827516762191669	FALSE
salicylic_acid	0.000222978285986674	-4.43060349255367	TRUE
serine	0.276266810917798	0.30209908179586	FALSE
shikimic_acid	0.240165532118749	-0.145507561969119	FALSE
stearic_acid	0.578749714844067	0.0389031560685688	FALSE
succinic_acid	0.961388441813529	-0.055660273526622	FALSE
sucrose	0.260237043575413	1.049250423856	FALSE
tagatose	0.000158540828837019	-0.482766206991897	TRUE
taurine	4.01886666431334e-08	0.599541302242614	TRUE
threitol	0.660742313371485	-0.0268702035517241	FALSE
threonic_acid	0.00106834054197028	-0.496039191791487	TRUE
threonine	0.521152169674116	0.0450947885286849	FALSE
tocopherol_alpha	0.0548908724678547	-0.190214358497703	FALSE
trans-4-hydroxyproline	0.955359269667638	0.027523059602797	FALSE
tryptophan	0.745872595565575	-0.0533844648605177	FALSE
tyrosine	0.950420368592543	0.00269340427041805	FALSE
urea	0.8638737925269	-0.074207686974899	FALSE
uric_acid	0.287895850218959	-0.187109444539975	FALSE
uridine	0.867250473526362	-0.000911846301425025	FALSE
valine	0.73350429245838	0.0511264100427772	FALSE
xanthine	0.00306645836106113	0.248089874550287	TRUE
xylitol	0.473960869419066	-0.324425883340058	FALSE
xylose	0.24989696245073	-0.186318182196998	FALSE
