# Supplementary material for: Cheminformatics approach to exploring and modeling trait-associated metabolite profiles
Source: J Cheminform. 2019 Jun 24;11:43. doi: 10.1186/s13321-019-0366-3 (PMC6591908; doi:10.1186/s13321-019-0366-3)
Supplement: Supplementary file 2 — Additional file 2. The scripts and additional data necessary to recreate our analyses. [file 13321_2019_366_MOESM2_ESM.zip › metabochem-master/analyses/data/significance_results/healthstate_anova_wsig_control_test_block.txt]

variables	pvalues	adj_pvalues	FoldChange	significance_raw	significance_adj
1_5-anhydroglucitol	0.0270362893102805	0.109834925323014	0.811428715052065	TRUE	FALSE
1-monopalmitin	0.157727625531251	0.347535446085807	0.930603447759618	FALSE	FALSE
1-monostearin	0.0303595090903291	0.119598066113418	0.848735185461267	TRUE	FALSE
2-deoxyerythritol	0.0325780976872215	0.124563314686435	0.786428234316323	TRUE	FALSE
2-hydroxybutanoic_acid	0.0240964579999535	0.10104966258045	1.27669958591489	TRUE	FALSE
2-hydroxyglutaric_acid	0.190131354539944	0.384817162752229	0.839352723968033	FALSE	FALSE
2-hydroxyhippuric_acid	0.0170222403580024	0.0745704275178053	0.639301141827051	TRUE	FALSE
2-hydroxyvaleric_acid	0.329054020700753	0.528111391248123	3.60686597788821	FALSE	FALSE
2-ketoisocaproic_acid	0.150372082186407	0.337040873866085	1.1139036518633	FALSE	FALSE
3-aminoisobutyric_acid	0.683644790691777	0.817772635956687	2.33757948594005	FALSE	FALSE
3-hydroxybutanoic_acid	0.186821717249239	0.384817162752229	1.36417750279032	FALSE	FALSE
3-phosphoglycerate	0.283183967487729	0.471997273209404	0.608599264888474	FALSE	FALSE
4-hydroxyproline	0.827448404741195	0.895777397339164	1.00787025213266	FALSE	FALSE
5-methoxytryptamine	0.195688254531245	0.384817162752229	1.08080059448578	FALSE	FALSE
aconitic_acid	0.0548229985669084	0.169690233659479	0.902753290002284	FALSE	FALSE
adenosine-5-phosphate	0.00149205785433708	0.0118956687374853	1.20465425052816	TRUE	TRUE
adipic_acid	0.0922123398852183	0.255055408193157	0.816223216333864	FALSE	FALSE
alanine	0.850284714467514	0.895777397339164	0.996652532418515	FALSE	FALSE
alpha_ketoglutaric_acid	0.01666989828606	0.0745704275178053	1.24317467495337	TRUE	FALSE
aminomalonic_acid	0.115196953920821	0.299512080194136	0.897520782336057	FALSE	FALSE
arabinose	0.508282903085925	0.681203890733713	1.03154105958176	FALSE	FALSE
arabitol	0.929541769279965	0.959051031796789	1.07474134943655	FALSE	FALSE
arachidic_acid	0.417143613210512	0.609310895700749	1.02641055888865	FALSE	FALSE
arachidonic_acid	0.0172085601964166	0.0745704275178053	0.788406807375363	TRUE	FALSE
asparagine	0.137285967095581	0.3244941040441	1.0018467565246	FALSE	FALSE
aspartic_acid	5.3699415802158e-11	6.98092405428054e-09	2.6429081196113	TRUE	TRUE
azelaic_acid	0.691615333215254	0.817772635956687	0.866958712651148	FALSE	FALSE
behenic_acid	0.453988055968095	0.634606959955402	0.923273496338585	FALSE	FALSE
benzoic_acid	0.126671363642269	0.316678409105673	0.980500373583002	FALSE	FALSE
benzylalcohol	0.496410253745796	0.672222218614098	0.974549177759148	FALSE	FALSE
capric_acid	0.444646141755209	0.628304330741056	1.03445558798775	FALSE	FALSE
caprylic_acid	0.00851710395482596	0.0425855197741298	0.85645664240619	TRUE	TRUE
cholesterol	0.0887512052684209	0.250818623584668	0.912075085850982	FALSE	FALSE
citric_acid	0.391275790260492	0.584664973952459	0.944435030284096	FALSE	FALSE
citrulline	0.0023446951934078	0.0169339097301674	0.822919150978316	TRUE	TRUE
creatinine	0.160562480140425	0.347885373637588	1.01991202998668	FALSE	FALSE
cysteine	0.384095946671631	0.584664973952459	0.954543891287694	FALSE	FALSE
cysteine-glycine	0.223893425569435	0.421828193101833	1.08363590812096	FALSE	FALSE
cystine	0.00449697545234224	0.0278384194668805	0.824270197350366	TRUE	TRUE
dihydro-3-coumaric_acid	0.595945406491123	0.77472902843846	0.969131938089234	FALSE	FALSE
erythritol	0.47797590652675	0.654072293141869	1.4838467353086	FALSE	FALSE
ethanolamine	0.0450761089877235	0.154207741273791	1.56272488249501	TRUE	FALSE
fructose	0.00281126669709908	0.0192349826643621	0.678958729648417	TRUE	TRUE
fucose	0.201569243941471	0.385352966358694	0.97450406834166	FALSE	FALSE
fumaric_acid	0.00487054863322388	0.0287805146508684	1.15976437468636	TRUE	TRUE
gamma-tocopherol	0.0482107953885929	0.156685085012927	1.20568787614044	TRUE	FALSE
gluconic_acid	0.143902742610831	0.329879404414843	1.0418371978257	FALSE	FALSE
glucose	0.0356761341249936	0.128830484340255	0.893183085059747	TRUE	FALSE
glucuronic_acid	0.086184100007524	0.248976288910625	0.717692787387197	FALSE	FALSE
glutamic_acid	1.71436363980766e-07	4.55180429210485e-06	1.70321637698564	TRUE	TRUE
glutamine	9.1181606334459e-07	1.69337268906852e-05	0.682599717371588	TRUE	TRUE
glutaric_acid	0.132666434830522	0.3244941040441	0.892337661934284	FALSE	FALSE
glyceric_acid	0.0104892999125396	0.0505040366159313	0.861561123571047	TRUE	FALSE
glycerol	0.276977973516626	0.471997273209404	0.936802142378864	FALSE	FALSE
glycerol-3-galactoside	0.354487973540224	0.548612340002728	0.933937941007798	FALSE	FALSE
glycerol-alpha-phosphate	0.034532579222509	0.128263865683605	0.806353511084502	TRUE	FALSE
glycine	0.183383932832267	0.384514697874108	0.965799073911632	FALSE	FALSE
glycolic_acid	0.283198363925642	0.471997273209404	0.914434438700685	FALSE	FALSE
hippuric_acid	5.97052210016465e-05	0.000705607157292186	1.49584864451361	TRUE	TRUE
histidine	0.349259208812423	0.548008248111539	0.992036882042176	FALSE	FALSE
hydroxylamine	0.611483647777008	0.787058160505059	0.991801062287187	FALSE	FALSE
indole-3-acetate	0.196101068484043	0.384817162752229	0.893370081950689	FALSE	FALSE
indole-3-lactate	0.390398735436856	0.584664973952459	0.880511532986902	FALSE	FALSE
inosine	1.31320890347724e-05	0.000189685730502268	0.640683206324618	TRUE	TRUE
inulobiose	0.842506503366437	0.895777397339164	0.984813363934808	FALSE	FALSE
isocitric_acid	0.832302016849665	0.895777397339164	1.00985498422093	FALSE	FALSE
isoleucine	0.135980371956634	0.3244941040441	1.10094938318255	FALSE	FALSE
isothreonic_acid	0.00429271007843705	0.0278384194668805	0.800862447077244	TRUE	TRUE
kynurenine	0.629366174073372	0.79434565659746	0.982121553812529	FALSE	FALSE
lactamide	7.69628897140118e-07	1.66752927713692e-05	1.4686383003987	TRUE	TRUE
lactic_acid	5.21364882733551e-08	2.25924782517872e-06	1.64962004910473	TRUE	TRUE
lauric_acid	0.00637712971024911	0.0331610744932954	1.24589168572042	TRUE	TRUE
leucine	0.439555758632455	0.627936798046364	1.0793331739861	FALSE	FALSE
levoglucosan	0.846331657217772	0.895777397339164	0.989273662775242	FALSE	FALSE
lignoceric_acid	0.649351214360589	0.811689017950736	0.906928875182067	FALSE	FALSE
linoleic_acid	0.349882189178906	0.548008248111539	0.914560362127687	FALSE	FALSE
linolenic_acid	0.0473978513515661	0.156685085012927	0.81897447186995	TRUE	FALSE
lysine	0.232945325471987	0.429313571090297	0.976348015074387	FALSE	FALSE
maleimide	0.961330506513462	0.961330506513462	1.06085109821906	FALSE	FALSE
maltose	1.24127481311289e-05	0.000189685730502268	1.83873460076985	TRUE	TRUE
maltotriose	0.000217793336237139	0.00217793336237139	1.30818281940513	TRUE	TRUE
mannitol	0.198328845418457	0.384817162752229	1.06234192807358	FALSE	FALSE
methanolphosphate	0.106381584157736	0.282236855928686	0.917428412285923	FALSE	FALSE
methionine	0.677161586303496	0.817772635956687	1.02706630423752	FALSE	FALSE
methionine_sulfoxide	0.00595646678377769	0.0322641950787958	0.875875406317577	TRUE	TRUE
methylhexadecanoic_acid	0.680519469936052	0.817772635956687	1.02108834378424	FALSE	FALSE
myristic_acid	0.821998921644299	0.895777397339164	1.05825288229244	FALSE	FALSE
N-acetylglutamate	0.105410797948206	0.282236855928686	1.08904974226256	FALSE	FALSE
naproxen	0.0386265206173119	0.135714802168934	0.299392354973201	TRUE	FALSE
nicotinic_acid	0.144639431166508	0.329879404414843	1.23913158548549	FALSE	FALSE
N-methylalanine	0.474821576426642	0.654072293141869	1.06964477341243	FALSE	FALSE
oleic_acid	0.777328956993886	0.886427757975484	1.00981038669433	FALSE	FALSE
ornithine	0.000206054600118916	0.00217793336237139	1.33190313299053	TRUE	TRUE
oxalic_acid	0.854433825154279	0.895777397339164	1.181786307703	FALSE	FALSE
oxoproline	0.302572585786744	0.491719522145932	0.961749540954068	FALSE	FALSE
palmitic_acid	0.731338492096149	0.848875035468745	1.01411109635735	FALSE	FALSE
palmitoleic_acid	0.247150940027285	0.446244752827043	1.09206432760685	FALSE	FALSE
paracetamol	0.848208072353594	0.895777397339164	1.12814012411693	FALSE	FALSE
pelargonic_acid	0.745080354890356	0.857172089696869	0.97662644536928	FALSE	FALSE
phenylalanine	0.0547661285298987	0.169690233659479	1.13282972240452	FALSE	FALSE
phenylethylamine	0.672782787784952	0.817772635956687	0.843957946674879	FALSE	FALSE
pipecolic_acid	0.163438382400381	0.348311306754911	0.608423689501837	FALSE	FALSE
proline	0.434531040089984	0.627655946796644	0.966603554841012	FALSE	FALSE
pseudo_uridine	0.274119920381929	0.471997273209404	0.973564431398569	FALSE	FALSE
pyrophosphate	5.14467714679826e-05	0.000668808029083774	1.58423051503841	TRUE	TRUE
pyruvic_acid	1.74111925967294e-09	1.13172751878741e-07	2.49938884253741	TRUE	TRUE
quinic_acid	0.0671085174568545	0.202886215567235	1.60150660334227	FALSE	FALSE
saccharic_acid	0.866014081096634	0.9006546443405	1.77462815453654	FALSE	FALSE
salicylic_acid	0.00155558745028654	0.0118956687374853	0.0463719597088409	TRUE	TRUE
serine	0.278039792644919	0.471997273209404	1.2329369985331	FALSE	FALSE
shikimic_acid	0.121339045279463	0.309295605614318	0.904061259159373	FALSE	FALSE
stearic_acid	0.533876529129143	0.70104998774534	1.02733247521654	FALSE	FALSE
succinic_acid	0.960229163521096	0.961330506513462	0.96215399644399	FALSE	FALSE
sucrose	0.234471258057009	0.429313571090297	2.06945434896939	FALSE	FALSE
tagatose	0.000414482733259206	0.00384876823740691	0.71560421640027	TRUE	TRUE
taurine	1.75069395850187e-07	4.55180429210485e-06	1.51523472852293	TRUE	TRUE
threitol	0.621225434951299	0.791757907290872	0.981547367776129	FALSE	FALSE
threonic_acid	0.00509920251232497	0.028821579417489	0.709050755732325	TRUE	TRUE
threonine	0.522385442662207	0.69296028108252	1.03175096559057	FALSE	FALSE
tocopherol_alpha	0.080504998394941	0.237855677075962	0.876475483170758	FALSE	FALSE
trans-4-hydroxyproline	0.954903781668761	0.961330506513462	1.01926067002029	FALSE	FALSE
tryptophan	0.717041662531723	0.839778523685801	0.963672963603376	FALSE	FALSE
tyrosine	0.945510883037752	0.961330506513462	1.00186866936671	FALSE	FALSE
urea	0.79677115745637	0.895777397339164	0.94986363290407	FALSE	FALSE
uric_acid	0.302596629012881	0.491719522145932	0.878363831999074	FALSE	FALSE
uridine	0.822341528625106	0.895777397339164	0.999368156004603	FALSE	FALSE
valine	0.691961461194119	0.817772635956687	1.03607354113897	FALSE	FALSE
xanthine	0.00123361522591182	0.0106913319579025	1.18763364894051	TRUE	TRUE
xylitol	0.414601991625504	0.609310895700749	0.798616130297826	FALSE	FALSE
xylose	0.26153813211166	0.465752838007065	0.878845712669331	FALSE	FALSE
