# Supplementary material for: Cheminformatics approach to exploring and modeling trait-associated metabolite profiles
Source: J Cheminform. 2019 Jun 24;11:43. doi: 10.1186/s13321-019-0366-3 (PMC6591908; doi:10.1186/s13321-019-0366-3)
Supplement: Supplementary file 2 — Additional file 2. The scripts and additional data necessary to recreate our analyses. [file 13321_2019_366_MOESM2_ESM.zip › metabochem-master/analyses/data/significance_results/healthstate_anova_wsig_control_test_plasma.txt]

variables	pvalues	log2FoldChange	pkimodelsmean	significance
1_5-anhydroglucitol	0.43180632894161	-0.275635739577958	-8.57951588050788	FALSE
1-monopalmitin	0.590133995751838	-0.227922671515783	-15.0082043565667	FALSE
1-monostearin	0.494658725864351	-0.261154600180871	-14.5858136853096	FALSE
2-deoxyerythritol	0.870798155000071	-0.335823864847402	-12.6148756850982	FALSE
2-hydroxybutanoic_acid	0.521989313913224	0.286475339766856	-8.09000575474636	FALSE
2-hydroxyglutaric_acid	0.634115510757004	-0.0323568086602184	-12.643241026162	FALSE
2-hydroxyhippuric_acid	0.773182920301906	-0.563997410133099	-15.5254951717263	FALSE
2-hydroxyvaleric_acid	0.794237887311065	1.9377558712974	-11.6404560270854	FALSE
2-ketoisocaproic_acid	0.763972985801334	0.0759436457340221	-10.0705714543335	FALSE
3-aminoisobutyric_acid	0.995644563729804	1.20206428005156	-12.5597742001489	FALSE
3-hydroxybutanoic_acid	0.494658725864351	0.438817355389076	-9.3387344740242	FALSE
3-phosphoglycerate	0.70994186599712	-0.472885366134922	-14.5251832584079	FALSE
4-hydroxyproline	0.975203104673093	-0.0318296998167934	-10.1965798124333	FALSE
5-methoxytryptamine	0.613776078363105	0.433852290225326	-13.8967116079183	FALSE
aconitic_acid	0.585487079270352	-0.0723656897157791	-14.2845853783464	FALSE
adenosine-5-phosphate	0.773182920301906	0.573008983255534	-13.3445905196966	FALSE
adipic_acid	0.397073929247542	-0.156374413350178	-12.9924617279221	FALSE
alanine	0.611833584432486	-0.122781463845562	-5.03414280891032	FALSE
alpha_ketoglutaric_acid	0.585487079270352	0.361721449411295	-13.6254532929105	FALSE
aminomalonic_acid	0.70994186599712	-0.143746940833502	-11.203665039378	FALSE
arabinose	0.862035720563309	0.109656759512326	-13.4258679818276	FALSE
arabitol	0.992320476847265	-0.0239426890650679	-14.7833441436963	FALSE
arachidic_acid	0.981290109318885	-0.0396713711599461	-10.2557075327922	FALSE
arachidonic_acid	0.794237887311065	-0.421400350125928	-10.2856157795539	FALSE
asparagine	0.892225364151463	-0.326480351163623	-10.4853016887958	FALSE
aspartic_acid	0.995644563729804	0.0961068711237986	-12.0908250140549	FALSE
azelaic_acid	0.957846999985634	0.129310999497781	-15.3309960639349	FALSE
behenic_acid	0.521989313913224	-0.262369725177294	-14.5448046344848	FALSE
benzoic_acid	0.976771755653477	-0.083727948411359	-10.6170259591446	FALSE
benzylalcohol	0.634115510757004	-0.00321187101933815	-6.16116412283564	FALSE
capric_acid	0.773182920301906	0.0510356722146473	-11.4134044658143	FALSE
caprylic_acid	0.794237887311065	-0.216708361013542	-11.3801989421931	FALSE
cholesterol	0.521989313913224	-0.035064571077201	-5.33087950179599	FALSE
citric_acid	0.397073929247542	-0.122628585141122	-7.68222757653174	FALSE
citrulline	0.494658725864351	-0.356448688020543	-12.6565763948522	FALSE
creatinine	0.397073929247542	0.0388189111994091	-9.75767532930649	FALSE
cysteine	0.397073929247542	-0.136144708007579	-11.6805390187247	FALSE
cysteine-glycine	0.494658725864351	0.287848832227486	-13.5131934059533	FALSE
cystine	0.366437457992576	-0.333695102063135	-9.21637768424352	FALSE
dihydro-3-coumaric_acid	0.521989313913224	-0.171283840357918	-13.1716288769049	FALSE
erythritol	0.521989313913224	0.628594756087233	-12.2309551590101	FALSE
ethanolamine	0.838907837761898	0.604294087874974	-11.3798857848055	FALSE
fructose	0.963489223199504	-0.582211700745325	-7.6573305482018	FALSE
fucose	0.794237887311065	-0.095707143963597	-12.7230653622667	FALSE
fumaric_acid	0.397073929247542	0.228769062718998	-13.5704243611401	FALSE
gamma-tocopherol	0.634115510757004	0.298753062439426	-12.6291588438914	FALSE
gluconic_acid	0.0737438431065495	-0.154265385751457	-14.1048374285811	FALSE
glucose	0.743334068351847	-0.148847713467858	-5.3459347448605	FALSE
glucuronic_acid	0.763972985801334	-0.479313678870286	-13.0350234745898	FALSE
glutamic_acid	0.794237887311065	0.351570362406538	-9.10155075424056	FALSE
glutamine	0.763972985801334	-0.620250608146316	-6.5379083004766	FALSE
glutaric_acid	0.521989313913224	-0.136265836410204	-15.1340672371106	FALSE
glyceric_acid	0.521989313913224	-0.170628810971042	-10.6262380484919	FALSE
glycerol	0.773182920301906	-0.133047806912467	-7.89267262595063	FALSE
glycerol-3-galactoside	0.746992879993428	0.0313631593363644	-12.091056999063	FALSE
glycerol-alpha-phosphate	0.794237887311065	-0.340263272442806	-11.0068016058043	FALSE
glycine	0.950395509696667	-0.172596681498186	-5.55790604808662	FALSE
glycolic_acid	0.427989846663121	-0.0689968223971627	-11.7153483997817	FALSE
hippuric_acid	0.794237887311065	0.749434026584467	-9.59203998548965	FALSE
histidine	0.763972985801334	-0.240762042102266	-9.5982257949005	FALSE
hydroxylamine	0.634115510757004	-0.00828762365403884	-12.0457560344979	FALSE
indole-3-acetate	0.838907837761898	-0.102105645741358	-12.2719131655071	FALSE
indole-3-lactate	0.763972985801334	-0.141456212942346	-12.7855993527581	FALSE
inosine	0.523464607666363	-0.174579791874547	-15.757511968144	FALSE
inulobiose	0.521989313913224	-0.485857455916994	-13.6989961292383	FALSE
isocitric_acid	0.0200720762495005	0.0455576229573571	-12.5754773690421	TRUE
isoleucine	0.397073929247542	0.102475600770569	-6.99257187008828	FALSE
isothreonic_acid	0.521989313913224	-0.300267099940757	-11.9478667142521	FALSE
kynurenine	0.521989313913224	0.130877276849893	-14.369583385987	FALSE
lactamide	0.847149221256033	0.768348733818558	-13.963030406383	FALSE
lactic_acid	0.521989313913224	0.87956544975412	-4.79514432346842	FALSE
lauric_acid	0.769000234352114	0.366449373732673	-10.6045822058947	FALSE
leucine	0.397073929247542	0.00256705128234649	-6.59531077720735	FALSE
levoglucosan	0.976771755653477	0.0243314372625917	-13.3387058127037	FALSE
lignoceric_acid	0.634115510757004	-0.0133219771877053	-13.1022339310654	FALSE
linoleic_acid	0.773182920301906	-0.0462164176728879	-11.2959484093682	FALSE
linolenic_acid	0.763972985801334	-0.359606555683431	-11.5122279071129	FALSE
lysine	0.397073929247542	-0.125310644007303	-7.21473739862304	FALSE
maleimide	0.601314964651547	0.0765457507996165	-13.2825009495948	FALSE
maltose	0.397073929247542	0.485234764418288	-14.0195699900806	FALSE
maltotriose	0.763972985801334	0.471691155344425	-14.2333829795431	FALSE
mannitol	0.521989313913224	-0.142916477145469	-9.42155130194185	FALSE
methanolphosphate	0.794237887311065	-0.144487791927374	-13.0635592997118	FALSE
methionine	0.690415318733942	-0.154260311761022	-11.1952664822891	FALSE
methionine_sulfoxide	0.634115510757004	-0.186803367135562	-13.7683094880759	FALSE
methylhexadecanoic_acid	0.676893585061154	0.0264587753833297	-10.9635138160043	FALSE
myristic_acid	0.718304972210265	0.108678754034341	-11.6739106222383	FALSE
N-acetylglutamate	0.950395509696667	0.319708212612682	-13.123328497932	FALSE
naproxen	0.634115510757004	-1.55588453828496	-14.8560334638664	FALSE
nicotinic_acid	0.763972985801334	0.408615977372551	-12.7195790578117	FALSE
N-methylalanine	0.397073929247542	0.0329127168620079	-9.21737529657896	FALSE
oleic_acid	0.976704249349304	0.130083803866082	-9.97292576385408	FALSE
ornithine	0.523464607666363	0.306005305790439	-7.42462750578201	FALSE
oxalic_acid	0.634115510757004	0.308143183821531	-4.08129753768338	FALSE
oxoproline	0.676893585061154	-0.0483039369999829	-5.62234813883265	FALSE
palmitic_acid	0.864017289776238	0.0426690636630942	-7.41727042182127	FALSE
palmitoleic_acid	0.494658725864351	0.311993628895461	-10.7157399119502	FALSE
paracetamol	0.214784328617248	0.301759573890445	-14.6261431783715	FALSE
pelargonic_acid	0.794237887311065	-0.0395168922523543	-9.91200607112621	FALSE
phenylalanine	0.397073929247542	0.00417926597004403	-8.20695705929527	FALSE
phenylethylamine	0.794237887311065	-0.312887960163078	-13.1998310498886	FALSE
pipecolic_acid	0.634115510757004	-1.08168031627848	-14.4806532033651	FALSE
proline	0.543938895621613	-0.198569106464602	-6.39437439268353	FALSE
pseudo_uridine	0.972219663921324	-0.0386732833327573	-11.2817398751946	FALSE
pyrophosphate	0.634115510757004	1.01064356714056	-9.81296384977677	FALSE
pyruvic_acid	0.397073929247542	1.42233994006856	-9.95030095550624	FALSE
quinic_acid	0.397073929247542	-1.03833617978816	-13.0666551675737	FALSE
saccharic_acid	0.972190646092662	-0.00902160745715053	-14.7401295238928	FALSE
salicylic_acid	0.976771755653477	-4.29394667245256	-13.8297172342771	FALSE
serine	0.611833584432486	-0.0132969403500833	-8.74970637147799	FALSE
shikimic_acid	0.82594350529575	-0.198895359081639	-14.1829083915399	FALSE
stearic_acid	0.794237887311065	0.0168823489814194	-5.00233544662267	FALSE
succinic_acid	0.494658725864351	0.0874375128163567	-13.0724547491786	FALSE
sucrose	0.763972985801334	-1.36089812700249	-14.89072723826	FALSE
tagatose	0.847149221256033	-0.399893565753412	-12.0552219628072	FALSE
taurine	0.494658725864351	0.621813245767631	-10.5441166081997	FALSE
threitol	0.718304972210265	-0.0603161365168223	-13.5396536891515	FALSE
threonic_acid	0.398692947649252	-0.713013207787649	-11.006166951307	FALSE
threonine	0.976771755653477	0.0345899349191022	-7.63691589734216	FALSE
tocopherol_alpha	0.397073929247542	-0.100345650882987	-10.158573797834	FALSE
trans-4-hydroxyproline	0.70994186599712	0.0657556359244106	-11.9357767582945	FALSE
tryptophan	0.590133995751838	-0.121874773113081	-7.27454464388127	FALSE
tyrosine	0.397073929247542	0.00238302396088467	-7.00342483803618	FALSE
urea	0.585487079270352	0.0452079288144639	-3.53862211857994	FALSE
uric_acid	0.494658725864351	-0.192365736430152	-7.47932935487035	FALSE
uridine	0.847149221256033	-0.034744149426206	-14.2487453715988	FALSE
valine	0.397073929247542	-0.0373361666410615	-5.74112348805942	FALSE
xanthine	0.995644563729804	0.229032269061913	-15.2209056461333	FALSE
xylitol	0.521989313913224	-0.539254934242849	-14.0029529570121	FALSE
xylose	0.585487079270352	-0.213767539809552	-12.0660946259648	FALSE
