# Supplementary material for: Cheminformatics approach to exploring and modeling trait-associated metabolite profiles
Source: J Cheminform. 2019 Jun 24;11:43. doi: 10.1186/s13321-019-0366-3 (PMC6591908; doi:10.1186/s13321-019-0366-3)
Supplement: Supplementary file 2 — Additional file 2. The scripts and additional data necessary to recreate our analyses. [file 13321_2019_366_MOESM2_ESM.zip › metabochem-master/analyses/data/significance_results/healthstate_anova_wsig_control_test_plasma_nonpara.txt]

variables	pvalues	adj_pvalues	FoldChange	pkimodelsmean	significance_raw	significance_adj
1_5-anhydroglucitol	0.016679833201668	0.0816584426748325	0.826086213880384	-8.57951588050788	TRUE	FALSE
1-monopalmitin	0.0967590324096759	0.228703167513779	0.853863480265021	-15.0082043565667	FALSE	FALSE
1-monostearin	0.301636983630164	0.502728306050273	0.834419859365139	-14.5858136853096	FALSE	FALSE
2-deoxyerythritol	0.037919620803792	0.123563764362356	0.792331538863849	-12.6148756850982	TRUE	FALSE
2-hydroxybutanoic_acid	0.100918990810092	0.230166119391438	1.21965688094263	-8.09000575474636	FALSE	FALSE
2-hydroxyglutaric_acid	0.770832291677083	0.863724696086373	0.977821607802818	-12.643241026162	FALSE	FALSE
2-hydroxyhippuric_acid	0.036979630203698	0.123563764362356	0.676425329815026	-15.5254951717263	TRUE	FALSE
2-hydroxyvaleric_acid	0.25509744902551	0.460592616296059	3.83109253158518	-11.6404560270854	FALSE	FALSE
2-ketoisocaproic_acid	0.337756622433776	0.535467816053547	1.05405024938594	-10.0705714543335	FALSE	FALSE
3-aminoisobutyric_acid	0.952630473695263	0.975133555751057	2.3006862927297	-12.5597742001489	FALSE	FALSE
3-hydroxybutanoic_acid	0.222217777822222	0.425516333071963	1.35549271110588	-9.3387344740242	FALSE	FALSE
3-phosphoglycerate	0.999150008499915	0.999150008499915	0.72052212349251	-14.5251832584079	FALSE	FALSE
4-hydroxyproline	0.42409575904241	0.59926574647297	0.97817893389828	-10.1965798124333	FALSE	FALSE
5-methoxytryptamine	0.016959830401696	0.0816584426748325	1.35083577265629	-13.8967116079183	TRUE	FALSE
aconitic_acid	0.26239737602624	0.467282998402893	0.951077169782408	-14.2845853783464	FALSE	FALSE
adenosine-5-phosphate	5.99994000059999e-05	0.00111427457154	1.4876230254151	-13.3445905196966	TRUE	TRUE
adipic_acid	0.733192668073319	0.837647763873238	0.897277155887684	-12.9924617279221	FALSE	FALSE
alanine	0.423815761842382	0.59926574647297	0.918415271215361	-5.03414280891032	FALSE	FALSE
alpha_ketoglutaric_acid	0.00631993680063199	0.04197100886134	1.28495821821078	-13.6254532929105	TRUE	TRUE
aminomalonic_acid	0.117138828611714	0.257787422125779	0.905165221499075	-11.203665039378	FALSE	FALSE
arabinose	0.945970540294597	0.975133555751057	1.07897150119101	-13.4258679818276	FALSE	FALSE
arabitol	0.398736012639874	0.582423389249254	0.983541144336566	-14.7833441436963	FALSE	FALSE
arachidic_acid	0.975310246897531	0.982870791447124	0.972876531923377	-10.2557075327922	FALSE	FALSE
arachidonic_acid	0.011119888801112	0.0628515453975895	0.746699489528964	-10.2856157795539	TRUE	FALSE
asparagine	0.00129998700013	0.01689983100169	0.79747967151026	-10.4853016887958	TRUE	TRUE
aspartic_acid	0.002519974800252	0.02519974800252	1.06888516853192	-12.0908250140549	TRUE	TRUE
azelaic_acid	0.253637463625364	0.460592616296059	1.09377121461091	-15.3309960639349	FALSE	FALSE
behenic_acid	0.292357076429236	0.500084472839482	0.833717356392906	-14.5448046344848	FALSE	FALSE
benzoic_acid	0.0993790062099379	0.230166119391438	0.943616173511693	-10.6170259591446	FALSE	FALSE
benzylalcohol	0.935750642493575	0.973180668193318	0.99777617702495	-6.16116412283564	FALSE	FALSE
capric_acid	0.500454995450045	0.683169168308317	1.03600837968495	-11.4134044658143	FALSE	FALSE
caprylic_acid	0.031119688803112	0.109339447146069	0.860526567392668	-11.3801989421931	TRUE	FALSE
cholesterol	0.905050949490505	0.972368788708807	0.975988077246419	-5.33087950179599	FALSE	FALSE
citric_acid	0.160678393216068	0.336906308356271	0.918512598489888	-7.68222757653174	FALSE	FALSE
citrulline	0.002359976400236	0.02519974800252	0.781084919643272	-12.6565763948522	TRUE	TRUE
creatinine	0.382956170438296	0.578435124739662	1.02727248681939	-9.75767532930649	FALSE	FALSE
cysteine	0.33519664803352	0.535467816053547	0.909947548172248	-11.6805390187247	FALSE	FALSE
cysteine-glycine	0.045139548604514	0.139717650442543	1.22081858674568	-13.5131934059533	TRUE	FALSE
cystine	0.04989950100499	0.147430343878379	0.79350152340557	-9.21637768424352	TRUE	FALSE
dihydro-3-coumaric_acid	0.16889831101689	0.348520324320566	0.88805206049972	-13.1716288769049	FALSE	FALSE
erythritol	0.299737002629974	0.502728306050273	1.54605833590333	-12.2309551590101	FALSE	FALSE
ethanolamine	0.019319806801932	0.0866060304914192	1.52023471886054	-11.3798857848055	TRUE	FALSE
fructose	0.003139968600314	0.0263056192967482	0.66793901878232	-7.6573305482018	TRUE	TRUE
fucose	0.19219807801922	0.38439615603844	0.935813441508691	-12.7230653622667	FALSE	FALSE
fumaric_acid	0.044539554604454	0.139717650442543	1.17183468895081	-13.5704243611401	TRUE	FALSE
gamma-tocopherol	0.0541394586054139	0.15640288041564	1.23008078109349	-12.6291588438914	FALSE	FALSE
gluconic_acid	0.02179978200218	0.0867445870995835	0.898589814565525	-14.1048374285811	TRUE	FALSE
glucose	0.0788992110078899	0.193526366623126	0.90197058264853	-5.3459347448605	FALSE	FALSE
glucuronic_acid	0.0778192218077819	0.193526366623126	0.717318786861666	-13.0350234745898	FALSE	FALSE
glutamic_acid	0.003439965600344	0.0263056192967482	1.27594873204913	-9.10155075424056	TRUE	TRUE
glutamine	1.9999800002e-05	0.000519994800052	0.650557910576998	-6.5379083004766	TRUE	TRUE
glutaric_acid	0.0749992500074999	0.193526366623126	0.909871152355431	-15.1340672371106	FALSE	FALSE
glyceric_acid	0.0496995030049699	0.147430343878379	0.88845535589853	-10.6262380484919	TRUE	FALSE
glycerol	0.228957710422896	0.431369599347485	0.911902947084511	-7.89267262595063	FALSE	FALSE
glycerol-3-galactoside	0.602593974060259	0.750906509626492	1.02197730539901	-12.091056999063	FALSE	FALSE
glycerol-alpha-phosphate	0.023879761202388	0.0892905356660719	0.78989715310279	-11.0068016058043	TRUE	FALSE
glycine	0.020939790602094	0.0867445870995835	0.887244307689376	-5.55790604808662	TRUE	FALSE
glycolic_acid	0.886571134288657	0.960452062146045	0.953300644974796	-11.7153483997817	FALSE	FALSE
hippuric_acid	0.000159998400016	0.00259997400026	1.68113318773942	-9.59203998548965	TRUE	TRUE
histidine	0.0562594374056259	0.158994062233291	0.846298173379395	-9.5982257949005	FALSE	FALSE
hydroxylamine	0.734132658673413	0.837647763873238	0.994271925368177	-12.0457560344979	FALSE	FALSE
indole-3-acetate	0.287357126428736	0.498085685809809	0.931672202270212	-12.2719131655071	FALSE	FALSE
indole-3-lactate	0.523934760652394	0.683169168308317	0.906603594949661	-12.7855993527581	FALSE	FALSE
inosine	0.024039759602404	0.0892905356660719	0.886025550709246	-15.757511968144	TRUE	FALSE
inulobiose	0.970890291097089	0.982870791447124	0.714072539601258	-13.6989961292383	FALSE	FALSE
isocitric_acid	0.610933890661093	0.750906509626492	1.03208201717257	-12.5754773690421	FALSE	FALSE
isoleucine	0.314956850431496	0.515672343276567	1.07361415713587	-6.99257187008828	FALSE	FALSE
isothreonic_acid	0.00997990020099799	0.0589721375513518	0.812102030215932	-11.9478667142521	TRUE	FALSE
kynurenine	0.272977270227298	0.47955466391282	1.09495932389196	-14.369583385987	FALSE	FALSE
lactamide	1.9999800002e-05	0.000519994800052	1.70331909861168	-13.963030406383	TRUE	TRUE
lactic_acid	1.9999800002e-05	0.000519994800052	1.83982105029164	-4.79514432346842	TRUE	TRUE
lauric_acid	0.00339996600034	0.0263056192967482	1.28917612328518	-10.6045822058947	TRUE	TRUE
leucine	0.875991240087599	0.956965220263764	1.00178092833122	-6.59531077720735	FALSE	FALSE
levoglucosan	0.734552654473455	0.837647763873238	1.0170082886561	-13.3387058127037	FALSE	FALSE
lignoceric_acid	0.202657973420266	0.399174796130827	0.990808412363457	-13.1022339310654	FALSE	FALSE
linoleic_acid	0.571434285657143	0.728298599366947	0.968472898388063	-11.2959484093682	FALSE	FALSE
linolenic_acid	0.0781392186078139	0.193526366623126	0.779377098364791	-11.5122279071129	FALSE	FALSE
lysine	0.0737592624073759	0.193526366623126	0.916806613300005	-7.21473739862304	FALSE	FALSE
maleimide	0.415755842441576	0.59926574647297	1.05449024635657	-13.2825009495948	FALSE	FALSE
maltose	0.0721992780072199	0.193526366623126	1.39981363354854	-14.0195699900806	FALSE	FALSE
maltotriose	0.00319996800032	0.0263056192967482	1.38673407253114	-14.2333829795431	TRUE	TRUE
mannitol	0.0820191798082019	0.197453581019745	0.905686414975298	-9.42155130194185	FALSE	FALSE
methanolphosphate	0.107838921610784	0.241707927748309	0.904700521424583	-13.0635592997118	FALSE	FALSE
methionine	0.1739982600174	0.353433965660343	0.898592974931377	-11.1952664822891	FALSE	FALSE
methionine_sulfoxide	0.01929980700193	0.0866060304914192	0.878550202531379	-13.7683094880759	TRUE	FALSE
methylhexadecanoic_acid	0.817031829681703	0.900119812361198	1.01850903298751	-10.9635138160043	FALSE	FALSE
myristic_acid	0.522634773652264	0.683169168308317	1.07824031239841	-11.6739106222383	FALSE	FALSE
N-acetylglutamate	0.00677993220067799	0.04197100886134	1.24807809757493	-13.123328497932	TRUE	TRUE
naproxen	0.027219727802722	0.0982934615098293	0.340119932477859	-14.8560334638664	TRUE	FALSE
nicotinic_acid	0.022019779802202	0.0867445870995835	1.32741177530857	-12.7195790578117	TRUE	FALSE
N-methylalanine	0.701352986470135	0.832677127774177	1.02307557172753	-9.21737529657896	FALSE	FALSE
oleic_acid	0.525514744852551	0.683169168308317	1.094357268892	-9.97292576385408	FALSE	FALSE
ornithine	0.00649993500064999	0.04197100886134	1.23627980757103	-7.42462750578201	TRUE	TRUE
oxalic_acid	0.038019619803802	0.123563764362356	1.23811316432937	-4.08129753768338	TRUE	FALSE
oxoproline	0.38439615603844	0.578435124739662	0.967072571999454	-5.62234813883265	FALSE	FALSE
palmitic_acid	0.606153938460615	0.750906509626492	1.03001765325295	-7.41727042182127	FALSE	FALSE
palmitoleic_acid	0.118978810211898	0.257787422125779	1.24142200925395	-10.7157399119502	FALSE	FALSE
paracetamol	0.669913300866991	0.806377121413971	1.23264688690418	-14.6261431783715	FALSE	FALSE
pelargonic_acid	0.43989560104399	0.614907829416329	0.972980709830775	-9.91200607112621	FALSE	FALSE
phenylalanine	0.932750672493275	0.973180668193318	1.00290104633807	-8.20695705929527	FALSE	FALSE
phenylethylamine	0.509654903450966	0.683169168308317	0.805028653796984	-13.1998310498886	FALSE	FALSE
pipecolic_acid	0.021739782602174	0.0867445870995835	0.472478204338875	-14.4806532033651	TRUE	FALSE
proline	0.222577774222258	0.425516333071963	0.871414420923633	-6.39437439268353	FALSE	FALSE
pseudo_uridine	0.317336826631734	0.515672343276567	0.973549821952724	-11.2817398751946	FALSE	FALSE
pyrophosphate	1.9999800002e-05	0.000519994800052	2.01480967957612	-9.81296384977677	TRUE	TRUE
pyruvic_acid	1.9999800002e-05	0.000519994800052	2.68019866164871	-9.95030095550624	TRUE	TRUE
quinic_acid	0.012359876401236	0.0669493305066949	0.486888665245973	-13.0666551675737	TRUE	FALSE
saccharic_acid	0.618053819461805	0.750906509626492	0.993766209427497	-14.7401295238928	FALSE	FALSE
salicylic_acid	0.000899991000089999	0.0129998700013	0.0509792276868337	-13.8297172342771	TRUE	TRUE
serine	0.767552324476755	0.863724696086373	0.990825607213292	-8.74970637147799	FALSE	FALSE
shikimic_acid	0.136078639213608	0.290003657340476	0.871217380604215	-14.1829083915399	FALSE	FALSE
stearic_acid	0.721832781672183	0.837647763873238	1.01177068829731	-5.00233544662267	FALSE	FALSE
succinic_acid	0.391556084439156	0.578435124739662	1.06248134656035	-13.0724547491786	FALSE	FALSE
sucrose	0.0652393476065239	0.180449259337194	0.389339837006704	-14.89072723826	FALSE	FALSE
tagatose	0.00567994320056799	0.0410218120041022	0.757914196007785	-12.0552219628072	TRUE	TRUE
taurine	5.99994000059999e-05	0.00111427457154	1.53880801138706	-10.5441166081997	TRUE	TRUE
threitol	0.491455085449146	0.679671926684989	0.959053939637353	-13.5396536891515	FALSE	FALSE
threonic_acid	0.00149998500015	0.0177270954563182	0.610044670187724	-11.006166951307	TRUE	TRUE
threonine	0.616413835861641	0.750906509626492	1.02426564904132	-7.63691589734216	FALSE	FALSE
tocopherol_alpha	0.24449755502445	0.45406688790255	0.932809475798905	-10.158573797834	FALSE	FALSE
trans-4-hydroxyproline	0.704572954270457	0.832677127774177	1.04663298798183	-11.9357767582945	FALSE	FALSE
tryptophan	0.524614753852461	0.683169168308317	0.918992649188933	-7.27454464388127	FALSE	FALSE
tyrosine	0.926190738092619	0.973180668193318	1.00165315129018	-7.00342483803618	FALSE	FALSE
urea	0.566814331856681	0.728298599366947	1.03183188163531	-3.53862211857994	FALSE	FALSE
uric_acid	0.379056209437906	0.578435124739662	0.875169438087099	-7.47932935487035	FALSE	FALSE
uridine	0.931150688493115	0.973180668193318	0.97620486765124	-14.2487453715988	FALSE	FALSE
valine	0.777352226477735	0.863724696086373	0.974452544364318	-5.74112348805942	FALSE	FALSE
xanthine	0.013359866401336	0.0694713052869471	1.1720484988354	-15.2209056461333	TRUE	FALSE
xylitol	0.387856121438786	0.578435124739662	0.68812619336924	-14.0029529570121	FALSE	FALSE
xylose	0.373816261837382	0.578435124739662	0.862282472645491	-12.0660946259648	FALSE	FALSE
