# Supplementary material for: Cheminformatics approach to exploring and modeling trait-associated metabolite profiles
Source: J Cheminform. 2019 Jun 24;11:43. doi: 10.1186/s13321-019-0366-3 (PMC6591908; doi:10.1186/s13321-019-0366-3)
Supplement: Supplementary file 2 — Additional file 2. The scripts and additional data necessary to recreate our analyses. [file 13321_2019_366_MOESM2_ESM.zip › metabochem-master/analyses/data/significance_results/healthstate_anova_wsig_control_test_serum.txt]

variables	pvalues	log2FoldChange	pkimodelsmean	significance
1_5-anhydroglucitol	0.639079190185466	-0.313683277938058	-7.50681674034495	FALSE
1-monopalmitin	0.818253033914585	-0.0484296669630097	-13.7719236912088	FALSE
1-monostearin	0.925615759211002	-0.22071586019277	-13.9371896694292	FALSE
2-deoxyerythritol	0.928658506673044	-0.35412937449108	-12.0996031254824	FALSE
2-hydroxybutanoic_acid	0.49340921597886	0.384379631867422	-6.98501287227986	FALSE
2-hydroxyglutaric_acid	0.925615759211002	-0.308234501599558	-10.8534297613283	FALSE
2-hydroxyhippuric_acid	0.17394668205464	-0.689826364372479	-14.5880765475998	FALSE
2-hydroxyvaleric_acid	0.986167958830425	1.80565251798243	-10.7360539068864	FALSE
2-ketoisocaproic_acid	0.925615759211002	0.229268876839313	-9.96518857941166	FALSE
3-aminoisobutyric_acid	0.925615759211002	1.236638900354	-11.4327214492149	FALSE
3-hydroxybutanoic_acid	0.654709062061494	0.452711231208862	-8.3868089442675	FALSE
3-phosphoglycerate	0.957201682467991	-0.895892613295481	-14.4256214804106	FALSE
4-hydroxyproline	0.686357577749035	0.0319251599986257	-9.07491978216139	FALSE
5-methoxytryptamine	0.925615759211002	-0.0641556385789504	-13.1427978285405	FALSE
aconitic_acid	0.76590910256911	-0.197388801578498	-13.7274561044466	FALSE
adenosine-5-phosphate	0.49340921597886	-0.287206243610077	-14.4832727375996	FALSE
adipic_acid	0.925615759211002	-0.339464284627674	-11.632234728343	FALSE
alanine	0.986167958830425	0.0426117600596094	-3.60498120224301	FALSE
alpha_ketoglutaric_acid	0.925615759211002	0.227310097671375	-14.6090161915684	FALSE
aminomalonic_acid	0.654709062061494	-0.163553193600303	-10.4971042607886	FALSE
arabinose	0.990762255362458	0.00885256300011181	-12.6343814989943	FALSE
arabitol	0.925615759211002	0.174140868440119	-13.8206023937994	FALSE
arachidic_acid	0.687183902286868	0.172364446575246	-10.9103372953799	FALSE
arachidonic_acid	0.990762255362458	-0.318854738925289	-8.48580264456672	FALSE
asparagine	0.639829451324539	0.108049034580466	-8.59577998574305	FALSE
aspartic_acid	0.928658506673044	1.62011780063495	-8.94424902657909	FALSE
azelaic_acid	0.727994529289378	-0.233413272674078	-12.2035195077872	FALSE
behenic_acid	0.774233599227195	-0.0355943992916943	-13.5030029093957	FALSE
benzoic_acid	0.76590910256911	0.000467002325217841	-9.7104092263902	FALSE
benzylalcohol	0.639829451324539	-0.0557578592486971	-5.33165820662675	FALSE
capric_acid	0.990762255362458	0.0478483799811609	-10.3425894627097	FALSE
caprylic_acid	0.990762255362458	-0.227508068002485	-10.5826677182603	FALSE
cholesterol	0.639829451324539	-0.19156880768142	-4.66847810584288	FALSE
citric_acid	0.639829451324539	-0.0446381459079167	-7.56605687349304	FALSE
citrulline	0.49340921597886	-0.247207486953706	-11.4132842082046	FALSE
creatinine	0.925615759211002	0.0248486412767887	-8.27244673027542	FALSE
cysteine	0.76590910256911	-0.0340619356769294	-10.5356050825889	FALSE
cysteine-glycine	0.49340921597886	0.0154857679963264	-12.8354972928211	FALSE
cystine	0.639829451324539	-0.256513818509147	-7.79548546550104	FALSE
dihydro-3-coumaric_acid	0.986167958830425	0.00499003972611642	-11.8318778258433	FALSE
erythritol	0.859861899552836	0.536422035149529	-11.4501305791328	FALSE
ethanolamine	0.935639445239352	0.665455599077152	-10.7328358285804	FALSE
fructose	0.925615759211002	-0.549920698955627	-6.1741415194297	FALSE
fucose	0.774233599227195	-0.00878735161172471	-11.6856372895096	FALSE
fumaric_acid	0.639829451324539	0.206631186437332	-12.4938558130398	FALSE
gamma-tocopherol	0.654709062061494	0.252507898856017	-11.9012003185722	FALSE
gluconic_acid	0.639829451324539	0.179539724966708	-13.1542000449284	FALSE
glucose	0.774233599227195	-0.171309290508634	-4.58879430169017	FALSE
glucuronic_acid	0.654709062061494	-0.478237351946683	-11.8532512703829	FALSE
glutamic_acid	0.917665571985078	0.936745042754645	-7.53444936976018	FALSE
glutamine	0.76590910256911	-0.515072077406321	-5.51060436005222	FALSE
glutaric_acid	0.990762255362458	-0.172815719332916	-13.4962165190545	FALSE
glyceric_acid	0.639829451324539	-0.235872549420081	-9.5204648076963	FALSE
glycerol	0.925615759211002	-0.0718139176434347	-7.00559464913649	FALSE
glycerol-3-galactoside	0.49340921597886	-0.245531755523222	-12.5811875663916	FALSE
glycerol-alpha-phosphate	0.990762255362458	-0.305271813303744	-8.5487116143643	FALSE
glycine	0.686357577749035	0.000388011999327595	-4.17999079673207	FALSE
glycolic_acid	0.925615759211002	-0.166199262532971	-11.0789061027141	FALSE
hippuric_acid	0.925615759211002	0.485349837675177	-8.82177475402837	FALSE
histidine	0.925615759211002	0.0980103285090328	-8.39053206138333	FALSE
hydroxylamine	0.993279869983791	-0.0133439294067977	-10.8136776099962	FALSE
indole-3-acetate	0.925615759211002	-0.19244843711951	-11.230705987799	FALSE
indole-3-lactate	0.76590910256911	-0.205524779003968	-11.8923053746426	FALSE
inosine	0.659094552651333	-0.723224599720584	-13.7672645794464	FALSE
inulobiose	0.76590910256911	0.301412470904264	-12.9119401760928	FALSE
isocitric_acid	0.687183902286868	-0.0218752910635845	-12.8216103678357	FALSE
isoleucine	0.639829451324539	0.157537216752957	-5.99784152444849	FALSE
isothreonic_acid	0.76590910256911	-0.329777881676483	-10.8848864625191	FALSE
kynurenine	0.885900500400961	-0.105484434838917	-13.5145310984484	FALSE
lactamide	0.935639445239352	0.455913733514941	-12.9605876244764	FALSE
lactic_acid	0.925615759211002	0.654386902219526	-3.64915060173057	FALSE
lauric_acid	0.925615759211002	0.289497214279937	-9.80075010386873	FALSE
leucine	0.639829451324539	0.160384230723023	-5.42942301346321	FALSE
levoglucosan	0.925615759211002	-0.0363792390385049	-12.4897579748411	FALSE
lignoceric_acid	0.76590910256911	-0.227839294007051	-12.5435279042953	FALSE
linoleic_acid	0.925615759211002	-0.16500848269331	-10.1404630051844	FALSE
linolenic_acid	0.654709062061494	-0.258302235332602	-10.271560487102	FALSE
lysine	0.76590910256911	0.00515831504398602	-5.93469135467432	FALSE
maleimide	0.774233599227195	0.086240723515772	-9.9622462214481	FALSE
maltose	0.393229475612652	1.13676171195177	-12.8506089928918	FALSE
maltotriose	0.999966547183892	0.319050933758391	-13.8115718370934	FALSE
mannitol	0.889520895591566	0.218776758241271	-8.26236919580091	FALSE
methanolphosphate	0.639829451324539	-0.114610274873459	-12.0636026399944	FALSE
methionine	0.925615759211002	0.127642545814485	-9.93077349846862	FALSE
methionine_sulfoxide	0.76590910256911	-0.19292749376026	-12.4060840783807	FALSE
methylhexadecanoic_acid	0.925615759211002	0.03204190113354	-10.0308972565312	FALSE
myristic_acid	0.774233599227195	0.066526486156534	-10.9060616955503	FALSE
N-acetylglutamate	0.639829451324539	0.0134582079483646	-12.4513587078983	FALSE
naproxen	0.659094552651333	-1.83780808115186	-13.8364777805506	FALSE
nicotinic_acid	0.76590910256911	-0.0774715934093864	-14.7952781362745	FALSE
N-methylalanine	0.639079190185466	0.127171870749394	-8.04933292084873	FALSE
oleic_acid	0.928658506673044	-0.0461353461007906	-9.05462259303122	FALSE
ornithine	0.925615759211002	0.454808768608483	-5.97339592726517	FALSE
oxalic_acid	0.925615759211002	-0.346916194376342	-7.4931219889188	FALSE
oxoproline	0.49340921597886	-0.0601956225231103	-4.57255200681518	FALSE
palmitic_acid	0.925615759211002	0.00848927814128104	-6.49030202243186	FALSE
palmitoleic_acid	0.639829451324539	0.0258607821529705	-9.89153820230656	FALSE
paracetamol	0.296015987480175	0.107661991761253	-13.6007480090012	FALSE
pelargonic_acid	0.76590910256911	-0.0315027034085068	-8.87384218869508	FALSE
phenylalanine	0.639079190185466	0.257593395620893	-6.89617177129908	FALSE
phenylethylamine	0.925615759211002	-0.21830100308904	-11.7957040213043	FALSE
pipecolic_acid	0.687183902286868	-0.591086442647822	-12.7097388745122	FALSE
proline	0.925615759211002	0.00765160484467035	-4.87878322481457	FALSE
pseudo_uridine	0.76590910256911	-0.0386395355712377	-10.474429626496	FALSE
pyrophosphate	0.654709062061494	-0.154810215720776	-11.295716813943	FALSE
pyruvic_acid	0.925615759211002	0.875280397030165	-12.5399664370442	FALSE
quinic_acid	0.719953997079158	1.21316846802771	-11.8001401582251	FALSE
saccharic_acid	0.925615759211002	1.20067031434625	-13.8900781589919	FALSE
salicylic_acid	0.925615759211002	-4.49629263370912	-12.9075161560281	FALSE
serine	0.925615759211002	0.42079186583078	-7.15736256318466	FALSE
shikimic_acid	0.925615759211002	-0.140177757539629	-10.591137581947	FALSE
stearic_acid	0.925615759211002	0.05169137636576	-4.19872698732214	FALSE
succinic_acid	0.727994529289378	-0.110258987739237	-11.7510102461475	FALSE
sucrose	0.774233599227195	1.82334014293402	-13.9213553594962	FALSE
tagatose	0.925615759211002	-0.507352810918278	-10.4278771845812	FALSE
taurine	0.928658506673044	0.594505278331923	-8.29168346689341	FALSE
threitol	0.97498898570206	-0.00815940626877069	-12.686121147271	FALSE
threonic_acid	0.654709062061494	-0.414081556270027	-9.53642727596317	FALSE
threonine	0.76590910256911	0.0501590905229192	-6.5691876047177	FALSE
tocopherol_alpha	0.76590910256911	-0.243616583126817	-9.46388737975089	FALSE
trans-4-hydroxyproline	0.925615759211002	0.00609000424789423	-11.1921426498702	FALSE
tryptophan	0.968214729535802	-0.0239083761206413	-5.98815526793689	FALSE
tyrosine	0.774233599227195	0.00284819975929768	-5.97934635340673	FALSE
urea	0.925615759211002	-0.153761445130143	-3.10268546994167	FALSE
uric_acid	0.885900500400961	-0.184480433241289	-6.4843889831226	FALSE
uridine	0.76590910256911	0.0298391126737036	-14.2529009382764	FALSE
valine	0.654709062061494	0.0914477825229355	-4.52283124673125	FALSE
xanthine	0.999966547183892	0.254780517323714	-13.7104346708231	FALSE
xylitol	0.17394668205464	-0.193851605885931	-13.098435055487	FALSE
xylose	0.925615759211002	-0.173096887150281	-10.9964499596352	FALSE
