# Supplementary material for: Cheminformatics approach to exploring and modeling trait-associated metabolite profiles
Source: J Cheminform. 2019 Jun 24;11:43. doi: 10.1186/s13321-019-0366-3 (PMC6591908; doi:10.1186/s13321-019-0366-3)
Supplement: Supplementary file 2 — Additional file 2. The scripts and additional data necessary to recreate our analyses. [file 13321_2019_366_MOESM2_ESM.zip › metabochem-master/analyses/data/significance_results/healthstate_anova_wsig_control_test_serum_nonpara.txt]

variables	pvalues	adj_pvalues	FoldChange	pkimodelsmean	significance_raw	significance_adj
1_5-anhydroglucitol	0.048659513404866	0.175714909517572	0.804584986122952	-8.57951588050788	TRUE	FALSE
1-monopalmitin	0.543554564454355	0.757468214791536	0.966988295907013	-15.0082043565667	FALSE	FALSE
1-monostearin	0.019879801201988	0.0993990060099399	0.858139524971866	-14.5858136853096	TRUE	FALSE
2-deoxyerythritol	0.100418995810042	0.274921250787492	0.782341621664785	-12.6148756850982	FALSE	FALSE
2-hydroxybutanoic_acid	0.014079859201408	0.0762659040076266	1.30529837970727	-8.09000575474636	TRUE	FALSE
2-hydroxyglutaric_acid	0.024719752802472	0.11477028086862	0.807629491512945	-12.643241026162	TRUE	FALSE
2-hydroxyhippuric_acid	0.041279587204128	0.153324181043904	0.619928456997486	-15.5254951717263	TRUE	FALSE
2-hydroxyvaleric_acid	0.523734762652374	0.7470403556834	3.49587237776323	-11.6404560270854	FALSE	FALSE
2-ketoisocaproic_acid	0.0992790072099279	0.274921250787492	1.17224073525692	-10.0705714543335	FALSE	FALSE
3-aminoisobutyric_acid	0.450155498445016	0.698047137175687	2.35648892393281	-12.5597742001489	FALSE	FALSE
3-hydroxybutanoic_acid	0.161578384216158	0.368512104352641	1.3686098457219	-9.3387344740242	FALSE	FALSE
3-phosphoglycerate	0.0588194118058819	0.191163088369116	0.53741458728174	-14.5251832584079	FALSE	FALSE
4-hydroxyproline	0.666833331666683	0.866883331166688	1.02237549336657	-10.1965798124333	FALSE	FALSE
5-methoxytryptamine	0.748332516674833	0.908305731757497	0.956504964347174	-13.8967116079183	FALSE	FALSE
aconitic_acid	0.031159688403116	0.122750287648639	0.87212763856105	-14.2845853783464	TRUE	FALSE
adenosine-5-phosphate	0.332776672233278	0.576812898537681	0.81948744765132	-13.3445905196966	FALSE	FALSE
adipic_acid	0.0686993130068699	0.21264073073555	0.790334732062055	-12.9924617279221	FALSE	FALSE
alanine	0.528674713252868	0.7470403556834	1.02997674193814	-5.03414280891032	FALSE	FALSE
alpha_ketoglutaric_acid	0.254677453225468	0.517131060573452	1.17065023789057	-13.6254532929105	FALSE	FALSE
aminomalonic_acid	0.159558404415956	0.368512104352641	0.89282343839633	-11.203665039378	FALSE	FALSE
arabinose	0.265457345426546	0.517131060573452	1.00615499368981	-13.4258679818276	FALSE	FALSE
arabitol	0.383876161238388	0.639793602063979	1.12829230142919	-14.7833441436963	FALSE	FALSE
arachidic_acid	0.126538734612654	0.310378028295189	1.12690386549477	-10.2557075327922	FALSE	FALSE
arachidonic_acid	0.038579614203858	0.147510289602986	0.801706046956483	-10.2856157795539	TRUE	FALSE
asparagine	0.103458965410346	0.274921250787492	1.07776977585559	-10.4853016887958	FALSE	FALSE
aspartic_acid	1.9999800002e-05	0.000433329000043333	3.07400135430846	-12.0908250140549	TRUE	TRUE
azelaic_acid	0.935110648893511	0.988328328098833	0.850620027020145	-15.3309960639349	FALSE	FALSE
behenic_acid	0.970110298897011	0.993650063499365	0.975629712474942	-14.5448046344848	FALSE	FALSE
benzoic_acid	0.349996500035	0.598678223744078	1.00032375374197	-10.6170259591446	FALSE	FALSE
benzylalcohol	0.318536814631854	0.559591701380283	0.962088917328586	-6.16116412283564	FALSE	FALSE
capric_acid	0.553534464655353	0.757468214791536	1.03372209152766	-11.4134044658143	FALSE	FALSE
caprylic_acid	0.00723992760072399	0.0448185994330533	0.854108899887493	-11.3801989421931	TRUE	TRUE
cholesterol	0.002179978200218	0.0188931444018893	0.875653005530051	-5.33087950179599	TRUE	TRUE
citric_acid	0.754592454075459	0.908305731757497	0.969532962899093	-7.68222757653174	FALSE	FALSE
citrulline	0.016659833401666	0.0866311336886631	0.842525649595533	-12.6565763948522	TRUE	FALSE
creatinine	0.122678773212268	0.30669693303067	1.01737294996772	-9.75767532930649	FALSE	FALSE
cysteine	0.613173868261317	0.81794131553634	0.976666599237852	-11.6805390187247	FALSE	FALSE
cysteine-glycine	0.993650063499365	0.993650063499365	1.01079173158223	-13.5131934059533	FALSE	FALSE
cystine	0.000459995400046	0.0054363092732709	0.837108296741664	-9.21637768424352	TRUE	TRUE
dihydro-3-coumaric_acid	0.913690863091369	0.988328328098833	1.00346482062893	-13.1716288769049	FALSE	FALSE
erythritol	0.749512504874951	0.908305731757497	1.45037105145886	-12.2309551590101	FALSE	FALSE
ethanolamine	0.105518944810552	0.274921250787492	1.58606907033771	-11.3798857848055	FALSE	FALSE
fructose	0.002939970600294	0.0238872611273887	0.683057673178164	-7.6573305482018	TRUE	TRUE
fucose	0.456415435845642	0.698047137175687	0.993927584103306	-12.7230653622667	FALSE	FALSE
fumaric_acid	0.011819881801182	0.0698447560978936	1.15399037130522	-13.5704243611401	TRUE	FALSE
gamma-tocopherol	0.0586594134058659	0.191163088369116	1.19127616272813	-12.6291588438914	FALSE	FALSE
gluconic_acid	0.768432315676843	0.916478908605409	1.13252250954922	-14.1048374285811	FALSE	FALSE
glucose	0.02859971400286	0.119934284528122	0.888036394777724	-5.3459347448605	TRUE	FALSE
glucuronic_acid	0.105738942610574	0.274921250787492	0.717854144352495	-13.0350234745898	FALSE	FALSE
glutamic_acid	1.9999800002e-05	0.000433329000043333	1.91420460271708	-9.10155075424056	TRUE	TRUE
glutamine	1.9999800002e-05	0.000433329000043333	0.699757971840382	-6.5379083004766	TRUE	TRUE
glutaric_acid	0.43889561104389	0.696951567069695	0.88710961164178	-15.1340672371106	FALSE	FALSE
glyceric_acid	0.00469995300047	0.03119968800312	0.849171260629449	-10.6262380484919	TRUE	TRUE
glycerol	0.37509624903751	0.633279381491899	0.951440987617721	-7.89267262595063	FALSE	FALSE
glycerol-3-galactoside	0.0932590674093259	0.269415083626941	0.843504835729569	-12.091056999063	FALSE	FALSE
glycerol-alpha-phosphate	0.0582194178058219	0.191163088369116	0.809289726636658	-11.0068016058043	FALSE	FALSE
glycine	0.843971560284397	0.954054807278014	1.0002689855935	-5.55790604808662	FALSE	FALSE
glycolic_acid	0.0804191958080419	0.237602169432851	0.891187398140775	-11.7153483997817	FALSE	FALSE
hippuric_acid	0.000779992200077999	0.00779992200077999	1.39992529092143	-9.59203998548965	TRUE	TRUE
histidine	0.810431895681043	0.941673769103017	1.07029636084019	-9.5982257949005	FALSE	FALSE
hydroxylamine	0.616713832861671	0.81794131553634	0.990793336219676	-12.0457560344979	FALSE	FALSE
indole-3-acetate	0.141258587414126	0.340066969700673	0.875119271531202	-12.2719131655071	FALSE	FALSE
indole-3-lactate	0.307876921230788	0.555888885555589	0.867223178133201	-12.7855993527581	FALSE	FALSE
inosine	0.000219997800022	0.0035749642503575	0.605742020554803	-15.757511968144	TRUE	TRUE
inulobiose	0.691993080069199	0.890684162465306	1.23235035580249	-13.6989961292383	FALSE	FALSE
isocitric_acid	0.917490825091749	0.988328328098833	0.984951580053252	-12.5754773690421	FALSE	FALSE
isoleucine	0.0647393526064739	0.205271118020527	1.11538147631814	-6.99257187008828	FALSE	FALSE
isothreonic_acid	0.003739962600374	0.02859971400286	0.795658974529776	-11.9478667142521	TRUE	TRUE
kynurenine	0.707092929070709	0.901196870384237	0.929492780805174	-14.369583385987	FALSE	FALSE
lactamide	0.000359996400036	0.00519994800051999	1.37165126774209	-13.963030406383	TRUE	TRUE
lactic_acid	1.9999800002e-05	0.000433329000043333	1.57394693548917	-4.79514432346842	TRUE	TRUE
lauric_acid	0.022979770202298	0.110643338011064	1.22221425628767	-10.6045822058947	TRUE	FALSE
leucine	0.216817831821682	0.469771968946977	1.11758474304393	-6.59531077720735	FALSE	FALSE
levoglucosan	0.966550334496655	0.993650063499365	0.97509910502497	-13.3387058127037	FALSE	FALSE
lignoceric_acid	0.43519564804352	0.696951567069695	0.853912828925014	-13.1022339310654	FALSE	FALSE
linoleic_acid	0.215617843821562	0.469771968946977	0.891923275114382	-11.2959484093682	FALSE	FALSE
linolenic_acid	0.158738412615874	0.368512104352641	0.836071230020591	-11.5122279071129	FALSE	FALSE
lysine	0.776292237077629	0.917436280182653	1.00358187115246	-7.21473739862304	FALSE	FALSE
maleimide	0.274477255227448	0.517131060573452	1.06160032943422	-13.2825009495948	FALSE	FALSE
maltose	1.9999800002e-05	0.000433329000043333	2.19886908431063	-14.0195699900806	TRUE	TRUE
maltotriose	0.00479995200048	0.03119968800312	1.24750961395332	-14.2333829795431	TRUE	TRUE
mannitol	0.523494765052349	0.7470403556834	1.1637464430476	-9.42155130194185	FALSE	FALSE
methanolphosphate	0.227457725422746	0.484745972212409	0.923631784033533	-13.0635592997118	FALSE	FALSE
methionine	0.478675213247868	0.715261812899112	1.09250701689132	-11.1952664822891	FALSE	FALSE
methionine_sulfoxide	0.0792792072079279	0.237602169432851	0.874828730502129	-13.7683094880759	FALSE	FALSE
methylhexadecanoic_acid	0.594474055259447	0.805016949830502	1.02245822610018	-10.9635138160043	FALSE	FALSE
myristic_acid	0.897171028289717	0.988328328098833	1.04719236667119	-11.6739106222383	FALSE	FALSE
N-acetylglutamate	0.922830771692283	0.988328328098833	1.00937216513989	-13.123328497932	FALSE	FALSE
naproxen	0.0543194568054319	0.190852145532599	0.27974648690181	-14.8560334638664	FALSE	FALSE
nicotinic_acid	0.23649763502365	0.495882137952814	0.947717121265692	-12.7195790578117	FALSE	FALSE
N-methylalanine	0.314116858831412	0.559386186960048	1.09215064778688	-9.21737529657896	FALSE	FALSE
oleic_acid	0.932430675693243	0.988328328098833	0.96852732279814	-9.97292576385408	FALSE	FALSE
ornithine	7.99992000079999e-05	0.00148569942872	1.37060111770464	-7.42462750578201	TRUE	TRUE
oxalic_acid	0.11879881201188	0.302820501206753	0.786262964539844	-4.08129753768338	FALSE	FALSE
oxoproline	0.250577494225058	0.517064670623135	0.959134056532962	-5.62234813883265	FALSE	FALSE
palmitic_acid	0.894191058089419	0.988328328098833	1.00590166582254	-7.41727042182127	FALSE	FALSE
palmitoleic_acid	0.488855111448885	0.722172323731308	1.01808695120322	-10.7157399119502	FALSE	FALSE
paracetamol	0.966130338696613	0.993650063499365	1.07748067310649	-14.6261431783715	FALSE	FALSE
pelargonic_acid	0.986490135098649	0.993650063499365	0.978400669775252	-9.91200607112621	FALSE	FALSE
phenylalanine	0.000779992200077999	0.00779992200077999	1.19548281838461	-8.20695705929527	TRUE	TRUE
phenylethylamine	0.869171308286917	0.974071293769821	0.859577125840502	-13.1998310498886	FALSE	FALSE
pipecolic_acid	0.732112678873211	0.908305731757497	0.663842802213319	-14.4806532033651	FALSE	FALSE
proline	0.841931580684193	0.954054807278014	1.00531777777744	-6.39437439268353	FALSE	FALSE
pseudo_uridine	0.260537394626054	0.517131060573452	0.973572595657885	-11.2817398751946	FALSE	FALSE
pyrophosphate	0.273217267827322	0.517131060573452	0.898250528566184	-9.81296384977677	FALSE	FALSE
pyruvic_acid	0.001719982800172	0.01597126885874	1.83436457228011	-9.95030095550624	TRUE	TRUE
quinic_acid	0.411915880841192	0.677836259612087	2.31846262215899	-13.0666551675737	FALSE	FALSE
saccharic_acid	0.552794472055279	0.757468214791536	2.29846438940156	-14.7401295238928	FALSE	FALSE
salicylic_acid	0.003979960200398	0.0287441570028744	0.044307887869865	-13.8297172342771	TRUE	TRUE
serine	0.026839731602684	0.116305503611631	1.33866211745916	-8.74970637147799	TRUE	FALSE
shikimic_acid	0.523594764052359	0.7470403556834	0.907407344830633	-14.1829083915399	FALSE	FALSE
stearic_acid	0.439615603843962	0.696951567069695	1.03647935197877	-5.00233544662267	FALSE	FALSE
succinic_acid	0.267817321826782	0.517131060573452	0.926421738861529	-13.0724547491786	FALSE	FALSE
sucrose	0.739432605673943	0.908305731757497	3.53899602893689	-14.89072723826	FALSE	FALSE
tagatose	0.000419995800042	0.0054363092732709	0.703512122809785	-12.0552219628072	TRUE	TRUE
taurine	1.9999800002e-05	0.000433329000043333	1.50995471076138	-10.5441166081997	TRUE	TRUE
threitol	0.814291857081429	0.941673769103017	0.99436029373987	-13.5396536891515	FALSE	FALSE
threonic_acid	0.029539704602954	0.120005049949501	0.750497121581482	-11.006166951307	TRUE	FALSE
threonine	0.451575484245158	0.698047137175687	1.03537909205767	-7.63691589734216	FALSE	FALSE
tocopherol_alpha	0.026219737802622	0.116305503611631	0.844625328878286	-10.158573797834	TRUE	FALSE
trans-4-hydroxyproline	0.818531814681853	0.941673769103017	1.00423019138096	-11.9357767582945	FALSE	FALSE
tryptophan	0.979690203097969	0.993650063499365	0.983564537079318	-7.27454464388127	FALSE	FALSE
tyrosine	0.978590214097859	0.993650063499365	1.00197617169143	-7.00342483803618	FALSE	FALSE
urea	0.474555254447455	0.715261812899112	0.898903751326074	-3.53862211857994	FALSE	FALSE
uric_acid	0.289657103428966	0.530358076700923	0.879965926479062	-7.47932935487035	FALSE	FALSE
uridine	0.740272597274027	0.908305731757497	1.02089827021643	-14.2487453715988	FALSE	FALSE
valine	0.287137128628714	0.530358076700923	1.06543884212738	-5.74112348805942	FALSE	FALSE
xanthine	0.013419865801342	0.0758514153988895	1.19315421014154	-15.2209056461333	TRUE	FALSE
xylitol	0.622893771062289	0.81794131553634	0.874268542140226	-14.0029529570121	FALSE	FALSE
xylose	0.214037859621404	0.469771968946977	0.886936739092619	-12.0660946259648	FALSE	FALSE
