# Supplementary material for: Cheminformatics approach to exploring and modeling trait-associated metabolite profiles
Source: J Cheminform. 2019 Jun 24;11:43. doi: 10.1186/s13321-019-0366-3 (PMC6591908; doi:10.1186/s13321-019-0366-3)
Supplement: Supplementary file 2 — Additional file 2. The scripts and additional data necessary to recreate our analyses. [file 13321_2019_366_MOESM2_ESM.zip › metabochem-master/analyses/data/significance_results/healthstate_anova_wsig_control_training.txt]

variables	pvalues	log2FoldChange	significance
1_5-anhydroglucitol	0.650843298299174	-0.205626857957532	FALSE
1-monopalmitin	0.902576393223527	0.103638110064865	FALSE
1-monostearin	0.329118831665103	-0.0570054856139444	FALSE
2-deoxyerythritol	0.981279873325328	0.361882145572903	FALSE
2-hydroxybutanoic_acid	0.169776516200228	0.184234138346874	FALSE
2-hydroxyglutaric_acid	0.0541971827589813	0.326024727025493	FALSE
2-hydroxyhippuric_acid	0.0653759754854878	2.24600530022969	FALSE
2-hydroxyvaleric_acid	0.960833694363624	0.0926802085583718	FALSE
2-ketoisocaproic_acid	0.902576393223527	-0.00199578422903506	FALSE
3-aminoisobutyric_acid	0.960833694363624	0.0665331600296349	FALSE
3-hydroxybutanoic_acid	0.0698714280804753	1.10172438865072	FALSE
3-phosphoglycerate	0.0128726072514385	0.702982651729957	TRUE
4-hydroxyproline	0.976885772887902	0.0939630950729906	FALSE
5-methoxytryptamine	0.937691839254768	0.141937235571767	FALSE
aconitic_acid	0.435910017320041	-0.0334382358715575	FALSE
adenosine-5-phosphate	0.0653759754854878	1.29920615837794	FALSE
adipic_acid	0.650843298299174	-0.0656596848016497	FALSE
alanine	0.833032664082458	-0.0422038415748636	FALSE
alpha_ketoglutaric_acid	0.921562219478221	0.187570331345196	FALSE
aminomalonic_acid	0.250487983502432	0.118320454497144	FALSE
arabinose	0.371648033131879	0.172475623337965	FALSE
arabitol	0.54207114603773	0.0156012124408932	FALSE
arachidic_acid	0.178713568098162	-0.229506067954569	FALSE
arachidonic_acid	0.051662194286372	0.309665238723932	FALSE
asparagine	0.769003075350358	-0.0214405792603116	FALSE
aspartic_acid	0.0301988618390147	0.532635503253922	TRUE
azelaic_acid	0.0301988618390147	1.07511312484378	TRUE
behenic_acid	0.960833694363624	0.0993283392923973	FALSE
benzoic_acid	0.238220598076295	-0.078960403444742	FALSE
benzylalcohol	0.755714861498038	0.035272666327574	FALSE
capric_acid	0.755714861498038	0.0191315849679089	FALSE
caprylic_acid	0.0698714280804753	-0.178482758852104	FALSE
cholesterol	0.684490368301017	0.0632423461939348	FALSE
citric_acid	0.26825780451109	-0.0251578538538495	FALSE
citrulline	0.048114498316304	-0.286233220873963	TRUE
creatinine	0.158162795018096	0.0537983930179159	FALSE
cysteine	0.371648033131879	-0.242419970774039	FALSE
cysteine-glycine	0.339464170059679	-0.095156246355742	FALSE
cystine	0.000675491806764349	-0.532572603395712	TRUE
dihydro-3-coumaric_acid	0.674662093767281	-0.116903720864939	FALSE
erythritol	0.0653759754854878	-2.37323978087412	FALSE
ethanolamine	0.329118831665103	0.257172760910915	FALSE
fructose	0.051662194286372	-1.19835407538956	FALSE
fucose	0.902576393223527	0.100808815773851	FALSE
fumaric_acid	0.788307987026654	-0.0409252122742167	FALSE
gamma-tocopherol	0.674662093767281	-0.00533279152828199	FALSE
gluconic_acid	0.424859408406949	0.0225934674480918	FALSE
glucose	0.0653759754854878	-0.279819675826286	FALSE
glucuronic_acid	0.902576393223527	0.404507457479018	FALSE
glutamic_acid	0.0128726072514385	0.434547141326529	TRUE
glutamine	0.051662194286372	-0.225463844557795	FALSE
glutaric_acid	0.424859408406949	0.27019119125692	FALSE
glyceric_acid	0.89136757141178	-0.130085206448179	FALSE
glycerol	0.156271886548251	0.328087359538871	FALSE
glycerol-3-galactoside	0.136767737646828	-0.153098796859901	FALSE
glycerol-alpha-phosphate	0.024010120587282	0.320625689966665	TRUE
glycine	0.526091128023365	0.0589492407931228	FALSE
glycolic_acid	0.684490368301017	0.0761708675646393	FALSE
hippuric_acid	0.628676888604814	0.199019741040347	FALSE
histidine	0.0698714280804753	-0.225631827084176	FALSE
hydroxylamine	0.650843298299174	0.00483365381695872	FALSE
indole-3-acetate	0.48494995454369	0.0128123104327707	FALSE
indole-3-lactate	0.0478397727198962	-0.207430306237143	TRUE
inosine	0.0653759754854878	-0.818717740049192	FALSE
inulobiose	0.932261519529739	0.48068477062403	FALSE
isocitric_acid	0.194720809498059	0.0415196135583085	FALSE
isoleucine	0.976885772887902	0.0291320812532106	FALSE
isothreonic_acid	0.517289707069954	0.128662052757445	FALSE
kynurenine	0.960833694363624	0.951247591536347	FALSE
lactamide	0.517289707069954	0.171204784180196	FALSE
lactic_acid	0.136767737646828	0.469833616020066	FALSE
lauric_acid	0.520476004874542	0.235285484043348	FALSE
leucine	0.932548515307588	0.0208384832601263	FALSE
levoglucosan	0.902576393223527	0.0445878466888313	FALSE
lignoceric_acid	0.182671293962018	0.294800613868576	FALSE
linoleic_acid	0.00369449322401884	0.590117773030701	TRUE
linolenic_acid	0.250487983502432	0.362013341189329	FALSE
lysine	0.0262502970716456	-0.209846907205984	TRUE
maleimide	0.937691839254768	0.053685558072123	FALSE
maltose	0.00243507980530227	1.01625270617061	TRUE
maltotriose	0.00398761166964954	0.767181637230535	TRUE
mannitol	0.0653759754854878	-0.566355585518425	FALSE
methanolphosphate	0.902576393223527	0.0282368606265858	FALSE
methionine	0.684490368301017	-0.0515381151397101	FALSE
methionine_sulfoxide	0.902576393223527	0.0122301846778199	FALSE
methylhexadecanoic_acid	0.684490368301017	0.0184222913787671	FALSE
myristic_acid	0.156271886548251	0.220338154623744	FALSE
N-acetylglutamate	0.976885772887902	0.0850280528576045	FALSE
naproxen	0.984559258854155	-0.534671420312128	FALSE
nicotinic_acid	0.833032664082458	0.179305933123283	FALSE
N-methylalanine	0.684490368301017	0.0221608260918539	FALSE
oleic_acid	0.0261756289744772	0.661724623954352	TRUE
ornithine	0.725335421191642	0.0331192702145086	FALSE
oxalic_acid	0.960833694363624	0.32770524416837	FALSE
oxoproline	0.0698714280804753	0.116480858713026	FALSE
palmitic_acid	0.156271886548251	0.180244002829107	FALSE
palmitoleic_acid	0.00717868846132937	0.854497433364022	TRUE
paracetamol	0.424859408406949	1.68054793783143	FALSE
pelargonic_acid	0.239684481164458	-0.11944789904227	FALSE
phenylalanine	0.0653759754854878	0.169371942702407	FALSE
phenylethylamine	0.724779566141841	0.0368186364052542	FALSE
pipecolic_acid	0.976885772887902	-0.117635779353741	FALSE
proline	0.153616598559053	-0.226998283417615	FALSE
pseudo_uridine	0.650843298299174	0.170774145135263	FALSE
pyrophosphate	0.0653759754854878	0.647883497352586	FALSE
pyruvic_acid	0.628676888604814	-0.0149288177728869	FALSE
quinic_acid	0.670215584049504	-0.270064157499615	FALSE
saccharic_acid	0.176635583382398	-0.150072419860322	FALSE
salicylic_acid	0.22337750847469	2.0736326822267	FALSE
serine	0.371648033131879	0.11249180098817	FALSE
shikimic_acid	0.902576393223527	-0.00323666967030044	FALSE
stearic_acid	0.788307987026654	0.0279116141467875	FALSE
succinic_acid	0.517289707069954	0.113475739372307	FALSE
sucrose	0.937691839254768	0.605180470906259	FALSE
tagatose	0.755714861498038	-0.0498162970464497	FALSE
taurine	0.250487983502432	0.220426472938597	FALSE
threitol	0.198360887425568	-0.101273744303007	FALSE
threonic_acid	0.388046481011506	-0.273348851859584	FALSE
threonine	0.248481828248315	-0.103124955258753	FALSE
tocopherol_alpha	0.684490368301017	0.175434126682967	FALSE
trans-4-hydroxyproline	0.156271886548251	-0.195261692104367	FALSE
tryptophan	0.0241617858819038	-0.283293317926403	TRUE
tyrosine	0.302885616389107	-0.071547310729326	FALSE
urea	0.640098964019607	-0.0394503132294448	FALSE
uric_acid	0.329118831665103	-0.154360226051414	FALSE
uridine	0.99580419328917	0.00826233242450652	FALSE
valine	0.136767737646828	-0.112148920768218	FALSE
xanthine	0.0261756289744772	0.327433153539412	TRUE
xylitol	0.960833694363624	0.520019018120252	FALSE
xylose	0.000804813938957754	-0.738846517990073	TRUE
