# Supplementary material for: Cheminformatics approach to exploring and modeling trait-associated metabolite profiles
Source: J Cheminform. 2019 Jun 24;11:43. doi: 10.1186/s13321-019-0366-3 (PMC6591908; doi:10.1186/s13321-019-0366-3)
Supplement: Supplementary file 2 — Additional file 2. The scripts and additional data necessary to recreate our analyses. [file 13321_2019_366_MOESM2_ESM.zip › metabochem-master/analyses/data/significance_results/healthstate_anova_wsig_control_training_block.txt]

variables	pvalues	adj_pvalues	FoldChange	significance_raw	significance_adj
1_5-anhydroglucitol	0.968895387677516	0.99176270619029	0.86716181928725	FALSE	FALSE
1-monopalmitin	0.830487028638089	0.984548338282111	1.07447961337137	FALSE	FALSE
1-monostearin	0.238659018916976	0.533647147447004	0.961257273356909	FALSE	FALSE
2-deoxyerythritol	0.778707735317387	0.984548338282111	1.2851013526557	FALSE	FALSE
2-hydroxybutanoic_acid	0.121957496165231	0.375603425353151	1.13621364859033	FALSE	FALSE
2-hydroxyglutaric_acid	0.0208617298268595	0.135601243874587	1.25355450551391	TRUE	FALSE
2-hydroxyhippuric_acid	0.0473025972718814	0.212046125701537	4.74367542511284	TRUE	FALSE
2-hydroxyvaleric_acid	0.887183441118865	0.984548338282111	1.06634938492361	FALSE	FALSE
2-ketoisocaproic_acid	0.957420679697817	0.99176270619029	0.998617584206898	FALSE	FALSE
3-aminoisobutyric_acid	0.905916382217099	0.984548338282111	1.04719721096949	FALSE	FALSE
3-hydroxybutanoic_acid	0.109128308864739	0.363761029549131	2.14611054231738	FALSE	FALSE
3-phosphoglycerate	0.00271357684208421	0.0587941649118246	1.62786679508048	TRUE	FALSE
4-hydroxyproline	0.958827742770289	0.99176270619029	1.06729803562415	FALSE	FALSE
5-methoxytryptamine	0.908813850721948	0.984548338282111	1.10338573621624	FALSE	FALSE
aconitic_acid	0.220521432862662	0.521232477675383	0.977088918883682	FALSE	FALSE
adenosine-5-phosphate	0.0137073235814018	0.127282290398731	2.4609343272132	TRUE	FALSE
adipic_acid	0.475041296127339	0.780462476703647	0.955508303240392	FALSE	FALSE
alanine	0.580094524632944	0.847329080924526	0.971170267051071	FALSE	FALSE
alpha_ketoglutaric_acid	0.809497011839029	0.984548338282111	1.13884415202582	FALSE	FALSE
aminomalonic_acid	0.282574765712245	0.60220851709167	1.08547045211636	FALSE	FALSE
arabinose	0.246298683437079	0.533647147447004	1.12699071014843	FALSE	FALSE
arabitol	0.502537889823803	0.780462476703647	1.01087261836399	FALSE	FALSE
arachidic_acid	0.0690169958300526	0.280381545559589	0.852926856310265	FALSE	FALSE
arachidonic_acid	0.0413894723115703	0.199282644463116	1.23942007298057	TRUE	FALSE
asparagine	0.523096101814703	0.800029332187193	0.985248409653264	FALSE	FALSE
aspartic_acid	0.00520564434357402	0.0687549427086733	1.44656936410453	TRUE	FALSE
azelaic_acid	0.00428016989849017	0.0687549427086733	2.10688727102831	TRUE	FALSE
behenic_acid	0.908570732180741	0.984548338282111	1.0712746041102	FALSE	FALSE
benzoic_acid	0.152361956195207	0.448833207042103	0.946739615323432	FALSE	FALSE
benzylalcohol	0.822299719503911	0.984548338282111	1.02475048041673	FALSE	FALSE
capric_acid	0.672448159906108	0.920192218818884	1.01334932125532	FALSE	FALSE
caprylic_acid	0.0156658242513766	0.127284822042434	0.883631798119204	TRUE	FALSE
cholesterol	0.501740441997801	0.780462476703647	1.04481125717079	FALSE	FALSE
citric_acid	0.244895312318601	0.533647147447004	0.982713068174986	FALSE	FALSE
citrulline	0.0185616590961309	0.132480605202742	0.820040335719838	TRUE	FALSE
creatinine	0.0861405905956801	0.328373200969993	1.03799420765991	FALSE	FALSE
cysteine	0.231796687478038	0.532313095095134	0.845326175790779	FALSE	FALSE
cysteine-glycine	0.176888206667222	0.454948470752177	0.936170853029506	FALSE	FALSE
cystine	3.64594773409658e-05	0.00473973205432556	0.691320875877165	TRUE	TRUE
dihydro-3-coumaric_acid	0.572359519051661	0.847329080924526	0.922164657081027	FALSE	FALSE
erythritol	0.081675668807262	0.321752634695275	0.193011701398836	FALSE	FALSE
ethanolamine	0.190144752685757	0.466392789606574	1.19513431211414	FALSE	FALSE
fructose	0.0244703741742671	0.138310810550205	0.435772156669966	TRUE	FALSE
fucose	0.826462313497985	0.984548338282111	1.07237449761199	FALSE	FALSE
fumaric_acid	0.664097660743076	0.920192218818884	0.972031375713833	FALSE	FALSE
gamma-tocopherol	0.890939012037635	0.984548338282111	0.996310413899089	FALSE	FALSE
gluconic_acid	0.490035094576917	0.780462476703647	1.01578386808204	FALSE	FALSE
glucose	0.181979388300871	0.454948470752177	0.823693965324699	FALSE	FALSE
glucuronic_acid	0.943913840809067	0.99176270619029	1.32363693769345	FALSE	FALSE
glutamic_acid	0.00503055354387022	0.0687549427086733	1.35148653790597	TRUE	FALSE
glutamine	0.0234123595324648	0.138310810550205	0.855319985363132	TRUE	FALSE
glutaric_acid	0.302851390952761	0.615166887872795	1.20596763637126	FALSE	FALSE
glyceric_acid	0.895371750584649	0.984548338282111	0.913777480380895	FALSE	FALSE
glycerol	0.158761479574286	0.448833207042103	1.25534800409159	FALSE	FALSE
glycerol-3-galactoside	0.0647519483426613	0.271540428533741	0.899316724141833	FALSE	FALSE
glycerol-alpha-phosphate	0.00991071535476499	0.107366083009954	1.24887206133119	TRUE	FALSE
glycine	0.436893115768966	0.780462476703647	1.0417067773677	FALSE	FALSE
glycolic_acid	0.494910407353466	0.780462476703647	1.05421627344653	FALSE	FALSE
hippuric_acid	0.482527933674769	0.780462476703647	1.14791812122369	FALSE	FALSE
histidine	0.032044247753138	0.166630088316318	0.855220400597454	TRUE	FALSE
hydroxylamine	0.429559192915511	0.780462476703647	1.00335605249098	FALSE	FALSE
indole-3-acetate	0.44981601117334	0.780462476703647	1.00892036830328	FALSE	FALSE
indole-3-lactate	0.026489448314862	0.143484511705503	0.866078496488597	TRUE	FALSE
inosine	0.0189191326827096	0.132480605202742	0.566945617138973	TRUE	FALSE
inulobiose	0.829284384426071	0.984548338282111	1.39540583414213	FALSE	FALSE
isocitric_acid	0.0918652895616824	0.328373200969993	1.02919732578209	FALSE	FALSE
isoleucine	0.888967929587121	0.984548338282111	1.02039807419986	FALSE	FALSE
isothreonic_acid	0.724380770450545	0.970819589263616	1.09327932988904	FALSE	FALSE
kynurenine	0.89911937168672	0.984548338282111	1.93354399540331	FALSE	FALSE
lactamide	0.340565549992202	0.661299538675986	1.12599840528717	FALSE	FALSE
lactic_acid	0.165723030292469	0.448833207042103	1.3849497346048	FALSE	FALSE
lauric_acid	0.362132792189342	0.692312690950212	1.17713964946268	FALSE	FALSE
leucine	0.854020961101856	0.984548338282111	1.01454895652308	FALSE	FALSE
levoglucosan	0.93847662958885	0.99176270619029	1.0313884871493	FALSE	FALSE
lignoceric_acid	0.0889102080458843	0.328373200969993	1.22671542863876	FALSE	FALSE
linoleic_acid	0.00222627519772422	0.0578831551408297	1.50536963180625	TRUE	FALSE
linolenic_acid	0.160772293238099	0.448833207042103	1.28521822235139	FALSE	FALSE
lysine	0.0112561441959612	0.112561441959612	0.864628977268875	TRUE	FALSE
maleimide	0.834982447512358	0.984548338282111	1.03791302803648	FALSE	FALSE
maltose	0.000421417704315652	0.0136960753902587	2.02265842472212	TRUE	TRUE
maltotriose	0.000169213588706463	0.00764929557612547	1.7019417222584	TRUE	TRUE
mannitol	0.0359803071561621	0.179901535780811	0.675320573398701	TRUE	FALSE
methanolphosphate	0.997913279071879	0.997913279071879	1.01976509354939	FALSE	FALSE
methionine	0.460135166750243	0.780462476703647	0.964907054173608	FALSE	FALSE
methionine_sulfoxide	0.872669488412126	0.984548338282111	1.00851335224015	FALSE	FALSE
methylhexadecanoic_acid	0.488719848618111	0.780462476703647	1.01285123572938	FALSE	FALSE
myristic_acid	0.0976286904473112	0.33399288837238	1.16500662144726	FALSE	FALSE
N-acetylglutamate	0.968944232385636	0.99176270619029	1.06070836638641	FALSE	FALSE
naproxen	0.570927179639575	0.847329080924526	0.690315881056993	FALSE	FALSE
nicotinic_acid	0.652990133981679	0.920192218818884	1.13233899670331	FALSE	FALSE
N-methylalanine	0.624480470394398	0.902027346125242	1.01547929628453	FALSE	FALSE
oleic_acid	0.01936254999117	0.132480605202742	1.581972612741	TRUE	FALSE
ornithine	0.961047277451568	0.99176270619029	1.02322205786039	FALSE	FALSE
oxalic_acid	0.891726586213189	0.984548338282111	1.25501555389655	FALSE	FALSE
oxoproline	0.0934600648914597	0.328373200969993	1.08408723926521	FALSE	FALSE
palmitic_acid	0.12423805607835	0.375603425353151	1.13307550600743	FALSE	FALSE
palmitoleic_acid	0.0156066522637636	0.127284822042434	1.80812877895576	TRUE	FALSE
paracetamol	0.807202013718081	0.984548338282111	3.20549673186143	FALSE	FALSE
pelargonic_acid	0.289923790505402	0.607904722027456	0.920539862069939	FALSE	FALSE
phenylalanine	0.0439250291059519	0.203937635134777	1.12456881265882	TRUE	FALSE
phenylethylamine	0.672098547666777	0.920192218818884	1.02584917602354	FALSE	FALSE
pipecolic_acid	0.976504818402747	0.99176270619029	0.921696847045278	FALSE	FALSE
proline	0.0528206343693071	0.228889415600331	0.854410757504847	FALSE	FALSE
pseudo_uridine	0.576654903200693	0.847329080924526	1.12566234915537	FALSE	FALSE
pyrophosphate	0.0221725952635804	0.13725892306026	1.56686783875651	TRUE	FALSE
pyruvic_acid	0.497154203753671	0.780462476703647	0.989705487041782	FALSE	FALSE
quinic_acid	0.908589869211294	0.984548338282111	0.829282666304999	FALSE	FALSE
saccharic_acid	0.170005282062241	0.451034421797783	0.901205223116249	FALSE	FALSE
salicylic_acid	0.207290991308823	0.499033867965685	4.20945273350233	FALSE	FALSE
serine	0.300914245168478	0.615166887872795	1.0810938738285	FALSE	FALSE
shikimic_acid	0.75498976385428	0.984548338282111	0.997759026282907	FALSE	FALSE
stearic_acid	0.645909764453755	0.920192218818884	1.01953521986625	FALSE	FALSE
succinic_acid	0.340823608394547	0.661299538675986	1.08183144660098	FALSE	FALSE
sucrose	0.698611413048859	0.946036288503663	1.52116902878467	FALSE	FALSE
tagatose	0.732648251902974	0.971880334157007	0.966059332504505	FALSE	FALSE
taurine	0.164819186782399	0.448833207042103	1.16507794252908	FALSE	FALSE
threitol	0.319072282103008	0.638144564206017	0.932209587460736	FALSE	FALSE
threonic_acid	0.445759454014052	0.780462476703647	0.827396722657762	FALSE	FALSE
threonine	0.178881070561865	0.454948470752177	0.931014178979241	FALSE	FALSE
tocopherol_alpha	0.504298831100818	0.780462476703647	1.12930417676534	FALSE	FALSE
trans-4-hydroxyproline	0.114492321398726	0.368148535584459	0.873414451900065	FALSE	FALSE
tryptophan	0.00581772592150312	0.0687549427086733	0.82171310576991	TRUE	FALSE
tyrosine	0.233398818618635	0.532313095095134	0.951616828095367	FALSE	FALSE
urea	0.387665376546696	0.730384042769138	0.973025613014004	FALSE	FALSE
uric_acid	0.394653793572618	0.73292847377772	0.898530744752428	FALSE	FALSE
uridine	0.993781018642469	0.997913279071879	1.00574344311183	FALSE	FALSE
valine	0.116108384299714	0.368148535584459	0.925208919333229	FALSE	FALSE
xanthine	0.00533418575718879	0.0687549427086733	1.25477888172219	TRUE	FALSE
xylitol	0.831478335330996	0.984548338282111	1.43397415104961	FALSE	FALSE
xylose	0.000176522205602896	0.00764929557612547	0.599218255485975	TRUE	TRUE
