# Supplementary material for: Cheminformatics approach to exploring and modeling trait-associated metabolite profiles
Source: J Cheminform. 2019 Jun 24;11:43. doi: 10.1186/s13321-019-0366-3 (PMC6591908; doi:10.1186/s13321-019-0366-3)
Supplement: Supplementary file 2 — Additional file 2. The scripts and additional data necessary to recreate our analyses. [file 13321_2019_366_MOESM2_ESM.zip › metabochem-master/analyses/data/significance_results/healthstate_anova_wsig_control_training_plasma.txt]

variables	pvalues	log2FoldChange	pkimodelsmean	significance
1_5-anhydroglucitol	0.737074924547917	-0.151258270888454	-7.53831037550199	FALSE
1-monopalmitin	0.753525436752384	0.105787996287836	-13.9326756219962	FALSE
1-monostearin	0.930364530740359	-0.0675944850701171	-14.8802368344076	FALSE
2-deoxyerythritol	0.737074924547917	0.280700592998202	-12.1880978706355	FALSE
2-hydroxybutanoic_acid	0.885198516142	0.209984016682193	-7.1516995478832	FALSE
2-hydroxyglutaric_acid	0.737074924547917	0.394052886394894	-12.4004704330576	FALSE
2-hydroxyhippuric_acid	0.737074924547917	2.4113982993994	-14.0157395883598	FALSE
2-hydroxyvaleric_acid	0.903901062485089	0.123597534234401	-10.7549542306432	FALSE
2-ketoisocaproic_acid	0.749128950756265	0.0476353762603927	-8.88073969016457	FALSE
3-aminoisobutyric_acid	0.966067473671343	0.102809427449497	-12.0094197991288	FALSE
3-hydroxybutanoic_acid	0.749128950756265	1.08501180096677	-8.29289673544384	FALSE
3-phosphoglycerate	0.749128950756265	0.754399817814438	-12.8186399941056	FALSE
4-hydroxyproline	0.966067473671343	0.134740904367041	-9.52004081404523	FALSE
5-methoxytryptamine	0.885364057822797	0.503153761523808	-13.0522034474912	FALSE
aconitic_acid	0.657314145402329	-0.0333919093376218	-13.725480885077	FALSE
adenosine-5-phosphate	0.657314145402329	0.995386900494629	-12.2929064744927	FALSE
adipic_acid	0.777000258739541	-0.0155932417219076	-12.1379710840089	FALSE
alanine	0.885364057822797	-0.00788833420194827	-3.76792663601085	FALSE
alpha_ketoglutaric_acid	0.438199901322318	0.20359894632578	-11.9653080439643	FALSE
aminomalonic_acid	0.657314145402329	0.064385464212691	-10.4397574769176	FALSE
arabinose	0.992382322329892	0.209257863304196	-12.659209154515	FALSE
arabitol	0.966067473671343	0.0455684302796917	-13.6268017437733	FALSE
arachidic_acid	0.885364057822797	-0.280947473742079	-9.90111901412934	FALSE
arachidonic_acid	0.388263245030983	0.194981015233224	-11.6134110379396	FALSE
asparagine	0.899402834561854	-0.215788899921044	-9.69641342945944	FALSE
aspartic_acid	0.749128950756265	0.20696660135763	-11.1368936958115	FALSE
azelaic_acid	0.749128950756265	0.158175123988587	-14.0778901265369	FALSE
behenic_acid	0.749128950756265	-0.0435236203368572	-13.0387454346999	FALSE
benzoic_acid	0.676315554218343	-0.0507428853328559	-9.18621520283826	FALSE
benzylalcohol	0.657314145402329	0.0553066940943974	-11.2013031770839	FALSE
capric_acid	0.657314145402329	0.0794914615041494	-10.5601465013697	FALSE
caprylic_acid	0.930364530740359	-0.032013942626121	-11.3262505087182	FALSE
cholesterol	0.657314145402329	0.179091425490646	-5.22545741683623	FALSE
citric_acid	0.143947481364316	0.00318911388191586	-6.72305808073732	FALSE
citrulline	0.749128950756265	-0.443753138969571	-11.8707741606818	FALSE
creatinine	0.438199901322318	0.102361271085826	-8.94238824740867	FALSE
cysteine	0.89001587438332	-0.329954335630406	-10.5946485337164	FALSE
cysteine-glycine	0.89001587438332	-0.0502921329392477	-13.1118715221302	FALSE
cystine	0.676315554218343	-0.734122934540555	-9.95506428489499	FALSE
dihydro-3-coumaric_acid	0.54692930888191	-0.0535064666399715	-11.7831670855488	FALSE
erythritol	0.737074924547917	-2.37754101941116	-11.3956898268627	FALSE
ethanolamine	0.930364530740359	0.476461428194508	-10.8550263662525	FALSE
fructose	0.831025369722217	-1.11642058921777	-10.4692654787624	FALSE
fucose	0.966067473671343	0.109371897303543	-10.866007864146	FALSE
fumaric_acid	0.657314145402329	-0.00573890188206779	-12.7523833013298	FALSE
gamma-tocopherol	0.676315554218343	-0.277343914330641	-12.6494986484507	FALSE
gluconic_acid	0.749128950756265	0.0653670638640944	-13.0898768451034	FALSE
glucose	0.657314145402329	-0.306010078153326	-3.53420471296403	FALSE
glucuronic_acid	0.992382322329892	0.423156206847168	-11.992227687383	FALSE
glutamic_acid	0.850537447454162	0.275868716984012	-7.99319558111314	FALSE
glutamine	0.797613218827808	-0.348158822647938	-5.49631725010659	FALSE
glutaric_acid	0.885364057822797	0.231592820831334	-14.0053363790248	FALSE
glyceric_acid	0.408986068061356	0.0623700387558124	-10.1576200187575	FALSE
glycerol	0.885198516142	0.293894369228509	-6.78666293510829	FALSE
glycerol-3-galactoside	0.676315554218343	0.0286628335337557	-12.5886470810773	FALSE
glycerol-alpha-phosphate	0.809109244111297	0.309037591601878	-12.2970680685076	FALSE
glycine	0.737074924547917	-0.00329087150291739	-4.41867526822609	FALSE
glycolic_acid	0.966067473671343	0.162132889887537	-11.4206139962657	FALSE
hippuric_acid	0.737074924547917	0.463475246937659	-7.98111641643039	FALSE
histidine	0.966067473671343	-0.501669666777371	-8.68452276995718	FALSE
hydroxylamine	0.930364530740359	0.135206567293316	-10.501289555597	FALSE
indole-3-acetate	0.388263245030983	0.0653107642659494	-11.2777955632437	FALSE
indole-3-lactate	0.885364057822797	-0.204343746284979	-11.8382198888142	FALSE
inosine	0.966067473671343	-0.830692040022934	-14.8095987446892	FALSE
inulobiose	0.388263245030983	0.474839382968867	-12.7348448208386	FALSE
isocitric_acid	0.143947481364316	0.161075722625154	-11.738073532481	FALSE
isoleucine	0.676315554218343	0.0604035581631135	-5.94442165239637	FALSE
isothreonic_acid	0.657314145402329	0.144663129992022	-11.7021705001996	FALSE
kynurenine	0.657314145402329	0.521328814217757	-13.6452115060668	FALSE
lactamide	0.2913021613934	0.272486464713656	-12.5982954001702	FALSE
lactic_acid	0.777000258739541	0.703654007301004	-4.62507717074379	FALSE
lauric_acid	0.966067473671343	0.217194021215302	-8.82440356138305	FALSE
leucine	0.997164874571503	0.0730724728856843	-5.44753886390119	FALSE
levoglucosan	0.657314145402329	0.105769141245938	-12.3398791661461	FALSE
lignoceric_acid	0.89001587438332	0.321125196894723	-12.6227641331813	FALSE
linoleic_acid	0.737074924547917	0.600538528078338	-10.6477559948595	FALSE
linolenic_acid	0.749128950756265	0.464881567843868	-10.6838449347257	FALSE
lysine	0.89001587438332	-0.340191673543965	-6.36200947387343	FALSE
maleimide	0.885364057822797	-0.00181933525484699	-12.0889006129952	FALSE
maltose	0.737074924547917	1.05011555383834	-11.7262322764713	FALSE
maltotriose	0.657314145402329	0.880546500062054	-12.6692100805953	FALSE
mannitol	0.657314145402329	-0.603063007767617	-8.46543092441932	FALSE
methanolphosphate	0.885364057822797	-0.0314179179148272	-12.5934125775216	FALSE
methionine	0.676315554218343	-0.0697703990403101	-9.67397705005219	FALSE
methionine_sulfoxide	0.885198516142	0.212480694475818	-11.2447103115557	FALSE
methylhexadecanoic_acid	0.899402834561854	0.142201174075626	-10.1778773108297	FALSE
myristic_acid	0.777000258739541	0.241365268511895	-10.5970538006558	FALSE
N-acetylglutamate	0.966067473671343	0.221601698448581	-12.2848230026277	FALSE
naproxen	0.749192033357946	-0.581780485011449	-12.9088038570207	FALSE
nicotinic_acid	0.749192033357946	0.264067931209056	-11.4591426805211	FALSE
N-methylalanine	0.676315554218343	0.106594273418967	-7.76986867088866	FALSE
oleic_acid	0.737074924547917	0.602763728780158	-9.10054076605828	FALSE
ornithine	0.657314145402329	-0.0105365430645056	-6.45114622056927	FALSE
oxalic_acid	0.737074924547917	0.411660561585638	-3.13533295072545	FALSE
oxoproline	0.966067473671343	0.169257559641697	-5.19510268049491	FALSE
palmitic_acid	0.885198516142	0.203573870157475	-6.7684764163934	FALSE
palmitoleic_acid	0.657314145402329	0.789423841249805	-9.63170933248614	FALSE
paracetamol	0.885364057822797	1.43669215864956	-13.4826388541729	FALSE
pelargonic_acid	0.657314145402329	-0.106399296745175	-8.28026436396071	FALSE
phenylalanine	0.657314145402329	0.0972732880688441	-7.25161417324512	FALSE
phenylethylamine	0.657314145402329	0.101217648385564	-12.4447202647779	FALSE
pipecolic_acid	0.657314145402329	-0.0780904645578259	-12.7477236608034	FALSE
proline	0.797613218827808	-0.352519070264845	-5.60540031883054	FALSE
pseudo_uridine	0.737074924547917	0.144941345635622	-10.3819753300998	FALSE
pyrophosphate	0.657314145402329	0.887051830344421	-9.94038428917002	FALSE
pyruvic_acid	0.980244051648695	0.163679146320883	-8.88342366013104	FALSE
quinic_acid	0.831025369722217	-0.256384490570638	-11.988152960146	FALSE
saccharic_acid	0.885364057822797	-0.103916245461575	-14.0168246368849	FALSE
salicylic_acid	0.831025369722217	1.68927949578678	-12.1170383187133	FALSE
serine	0.676315554218343	0.031124704507816	-6.75086761461133	FALSE
shikimic_acid	0.885364057822797	-0.565793214372566	-12.7514928844598	FALSE
stearic_acid	0.899402834561854	0.116376194012321	-4.35714758693267	FALSE
succinic_acid	0.657314145402329	0.21929172715795	-12.7737424331058	FALSE
sucrose	0.749192033357946	0.539368428436105	-13.7821398031136	FALSE
tagatose	0.885364057822797	0.0453114352596385	-12.0453750167673	FALSE
taurine	0.657314145402329	0.109953483032498	-10.1714094569657	FALSE
threitol	0.657314145402329	-0.0382726235462794	-12.4792277235429	FALSE
threonic_acid	0.657314145402329	-0.260067227571817	-10.9643309292139	FALSE
threonine	0.749128950756265	-0.113609936743957	-6.63021899298588	FALSE
tocopherol_alpha	0.657314145402329	0.195290766616487	-10.501465610185	FALSE
trans-4-hydroxyproline	0.966067473671343	-0.181462109978211	-11.4124061919567	FALSE
tryptophan	0.885364057822797	-0.457930009837793	-6.82613638588867	FALSE
tyrosine	0.89001587438332	-0.101498947638015	-6.08067991767577	FALSE
urea	0.966067473671343	-0.362217408471414	-4.12581347162213	FALSE
uric_acid	0.906842251562635	-0.312741904312585	-6.98188087129561	FALSE
uridine	0.696728860430651	-0.0624460419195039	-13.6382587232835	FALSE
valine	0.749192033357946	-0.0754256902642675	-4.47176853934038	FALSE
xanthine	0.809109244111297	0.222357933949729	-14.4422388506607	FALSE
xylitol	0.89001587438332	0.422278877273928	-12.6786068556641	FALSE
xylose	0.361349454491756	-0.347386866248506	-13.0603836107981	FALSE
