# Supplementary material for: Cheminformatics approach to exploring and modeling trait-associated metabolite profiles
Source: J Cheminform. 2019 Jun 24;11:43. doi: 10.1186/s13321-019-0366-3 (PMC6591908; doi:10.1186/s13321-019-0366-3)
Supplement: Supplementary file 2 — Additional file 2. The scripts and additional data necessary to recreate our analyses. [file 13321_2019_366_MOESM2_ESM.zip › metabochem-master/analyses/data/significance_results/healthstate_anova_wsig_control_training_plasma_nonpara.txt]

variables	pvalues	adj_pvalues	FoldChange	pkimodelsmean	significance_raw	significance_adj
1_5-anhydroglucitol	0.646853531464685	0.840909590904091	0.900464764451643	-7.53831037550199	FALSE	FALSE
1-monopalmitin	0.927190728092719	0.977153428465715	1.07608198315896	-13.9326756219962	FALSE	FALSE
1-monostearin	0.268637313626864	0.594303734382011	0.954227728646082	-14.8802368344076	FALSE	FALSE
2-deoxyerythritol	0.923950760492395	0.977153428465715	1.21478465769373	-12.1880978706355	FALSE	FALSE
2-hydroxybutanoic_acid	0.107578924210758	0.354423728489988	1.15667536926885	-7.1516995478832	FALSE	FALSE
2-hydroxyglutaric_acid	0.01169988300117	0.1169988300117	1.31407979787662	-12.4004704330576	TRUE	FALSE
2-hydroxyhippuric_acid	0.031919680803192	0.21709782902171	5.31989694771536	-14.0157395883598	TRUE	FALSE
2-hydroxyvaleric_acid	0.671273287267127	0.855544385732613	1.08944814863446	-10.7549542306432	FALSE	FALSE
2-ketoisocaproic_acid	0.785272147278527	0.903801581453212	1.03356948103702	-8.88073969016457	FALSE	FALSE
3-aminoisobutyric_acid	0.704252957470425	0.871932233058622	1.07386261055601	-12.0094197991288	FALSE	FALSE
3-hydroxybutanoic_acid	0.100538994610054	0.354423728489988	2.1213928352491	-8.29289673544384	FALSE	FALSE
3-phosphoglycerate	0.000119998800012	0.01039989600104	1.68692965891292	-12.8186399941056	TRUE	TRUE
4-hydroxyproline	0.559774402255977	0.798531145123331	1.09789562346045	-9.52004081404523	FALSE	FALSE
5-methoxytryptamine	0.19629803701963	0.50959490405096	1.41730844429521	-13.0522034474912	FALSE	FALSE
aconitic_acid	0.234537654623454	0.554361729109982	0.977120294793657	-13.725480885077	FALSE	FALSE
adenosine-5-phosphate	0.000439995600044	0.0190664760019066	1.99361509964969	-12.2929064744927	TRUE	TRUE
adipic_acid	0.578134218657813	0.801511133824832	0.989249789469097	-12.1379710840089	FALSE	FALSE
alanine	0.982690173098269	0.985190148098519	0.994547144471704	-3.76792663601085	FALSE	FALSE
alpha_ketoglutaric_acid	0.23919760802392	0.5552801614841	1.15156747450172	-11.9653080439643	FALSE	FALSE
aminomalonic_acid	0.565114348856511	0.798531145123331	1.04563944042053	-10.4397574769176	FALSE	FALSE
arabinose	0.488275117248827	0.746773708733501	1.15609332499864	-12.659209154515	FALSE	FALSE
arabitol	0.746232537674623	0.89000210915322	1.03208974859501	-13.6268017437733	FALSE	FALSE
arachidic_acid	0.199918000819992	0.50959490405096	0.823050310700842	-9.90111901412934	FALSE	FALSE
arachidonic_acid	0.349436505634944	0.648953510464895	1.14470909700062	-11.6134110379396	FALSE	FALSE
asparagine	0.119958800411996	0.354423728489988	0.861075174589645	-9.69641342945944	FALSE	FALSE
aspartic_acid	0.37649623503765	0.677749979256964	1.15425869591697	-11.1368936958115	FALSE	FALSE
azelaic_acid	0.112518874811252	0.354423728489988	1.11587476645857	-14.0778901265369	FALSE	FALSE
behenic_acid	0.785612143878561	0.903801581453212	0.97028224583293	-13.0387454346999	FALSE	FALSE
benzoic_acid	0.471275287247128	0.738643215977479	0.96543906845656	-9.18621520283826	FALSE	FALSE
benzylalcohol	0.939570604293957	0.977153428465715	1.03907997174955	-11.2013031770839	FALSE	FALSE
capric_acid	0.641853581464185	0.840909590904091	1.05664551579208	-10.5601465013697	FALSE	FALSE
caprylic_acid	0.973110268897311	0.985190148098519	0.978054021202026	-11.3262505087182	FALSE	FALSE
cholesterol	0.311876881231188	0.629993700062999	1.13217064698695	-5.22545741683623	FALSE	FALSE
citric_acid	0.514734852651473	0.776151329395797	1.00221297030803	-6.72305808073732	FALSE	FALSE
citrulline	0.001379986200138	0.035879641203588	0.735219461589209	-11.8707741606818	TRUE	TRUE
creatinine	0.0564794352056479	0.258562931612063	1.07352907948528	-8.94238824740867	FALSE	FALSE
cysteine	0.278937210627894	0.594303734382011	0.795561664576867	-10.5946485337164	FALSE	FALSE
cysteine-glycine	0.523554764452355	0.776151329395797	0.965740755194314	-13.1118715221302	FALSE	FALSE
cystine	0.000159998400016	0.01039989600104	0.601183394389228	-9.95506428489499	TRUE	TRUE
dihydro-3-coumaric_acid	0.852631473685263	0.947368304094737	0.963591473862286	-11.7831670855488	FALSE	FALSE
erythritol	0.03339966600334	0.21709782902171	0.192437114938135	-11.3956898268627	TRUE	FALSE
ethanolamine	0.043459565404346	0.225989740102599	1.39132689928261	-10.8550263662525	TRUE	FALSE
fructose	0.19659803401966	0.50959490405096	0.461236762265161	-10.4692654787624	FALSE	FALSE
fucose	0.968990310096899	0.985190148098519	1.07875847774935	-10.866007864146	FALSE	FALSE
fumaric_acid	0.983030169698303	0.985190148098519	0.996029997719249	-12.7523833013298	FALSE	FALSE
gamma-tocopherol	0.643553564464355	0.840909590904091	0.825108692976034	-12.6494986484507	FALSE	FALSE
gluconic_acid	0.593214067859321	0.811766619175914	1.04635112829482	-13.0898768451034	FALSE	FALSE
glucose	0.101858981410186	0.354423728489988	0.808875697824691	-3.53420471296403	FALSE	FALSE
glucuronic_acid	0.809191908080919	0.921521219570413	1.34085776420464	-11.992227687383	FALSE	FALSE
glutamic_acid	0.111058889411106	0.354423728489988	1.21072290502695	-7.99319558111314	FALSE	FALSE
glutamine	0.011459885401146	0.1169988300117	0.785586028728185	-5.49631725010659	TRUE	FALSE
glutaric_acid	0.579554204457955	0.801511133824832	1.17413054360274	-14.0053363790248	FALSE	FALSE
glyceric_acid	0.458875411245888	0.738643215977479	1.04417971611152	-10.1576200187575	FALSE	FALSE
glycerol	0.414375856241438	0.690626427069063	1.2259450959218	-6.78666293510829	FALSE	FALSE
glycerol-3-galactoside	0.47159528404716	0.738643215977479	1.02006623580418	-12.5886470810773	FALSE	FALSE
glycerol-alpha-phosphate	0.015939840601594	0.14801280558623	1.23888097828148	-12.2970680685076	TRUE	FALSE
glycine	0.890571094289057	0.977153428465715	0.997721541332644	-4.41867526822609	FALSE	FALSE
glycolic_acid	0.0922590774092259	0.354423728489988	1.11894016438607	-11.4206139962657	FALSE	FALSE
hippuric_acid	0.13619863801362	0.393462732039346	1.37885929658775	-7.98111641643039	FALSE	FALSE
histidine	0.003039969600304	0.05645657829136	0.70628890232589	-8.68452276995718	TRUE	FALSE
hydroxylamine	0.280717192828072	0.594303734382011	1.09825005166036	-10.501289555597	FALSE	FALSE
indole-3-acetate	0.642293577064229	0.840909590904091	1.04631029638166	-11.2777955632437	FALSE	FALSE
indole-3-lactate	0.0530794692053079	0.255567814692223	0.867933403275275	-11.8382198888142	FALSE	FALSE
inosine	0.11749882501175	0.354423728489988	0.562259469880642	-14.8095987446892	FALSE	FALSE
inulobiose	0.655793442065579	0.8440905689953	1.38976348713371	-12.7348448208386	FALSE	FALSE
isocitric_acid	0.697473025269747	0.871841281587184	1.11812053613349	-11.738073532481	FALSE	FALSE
isoleucine	0.815191848081519	0.921521219570413	1.04275740557593	-5.94442165239637	FALSE	FALSE
isothreonic_acid	0.487115128848711	0.746773708733501	1.10547249480525	-11.7021705001996	FALSE	FALSE
kynurenine	0.397156028439716	0.68840378262884	1.43527662076741	-13.6452115060668	FALSE	FALSE
lactamide	0.16719832801672	0.452828805045283	1.207887812505	-12.5982954001702	FALSE	FALSE
lactic_acid	0.038439615603844	0.217267392543466	1.62862449628174	-4.62507717074379	TRUE	FALSE
lauric_acid	0.343776562234378	0.648953510464895	1.1624704321426	-8.82440356138305	FALSE	FALSE
leucine	0.634373656263437	0.840909590904091	1.05195462216102	-5.44753886390119	FALSE	FALSE
levoglucosan	0.985190148098519	0.985190148098519	1.07606791959201	-12.3398791661461	FALSE	FALSE
lignoceric_acid	0.0576794232057679	0.258562931612063	1.24930453544033	-12.6227641331813	FALSE	FALSE
linoleic_acid	0.00647993520064799	0.0765810523712945	1.51628245761793	-10.6477559948595	TRUE	FALSE
linolenic_acid	0.0512594874051259	0.255567814692223	1.38020404653274	-10.6838449347257	FALSE	FALSE
lysine	0.005239947600524	0.0681193188068119	0.789936355545559	-6.36200947387343	TRUE	FALSE
maleimide	0.725432745672543	0.887708879920546	0.998739727708589	-12.0889006129952	FALSE	FALSE
maltose	0.00209997900021	0.04549954500455	2.0706956951048	-11.7262322764713	TRUE	TRUE
maltotriose	0.000759992400075999	0.02469975300247	1.84107257663111	-12.6692100805953	TRUE	TRUE
mannitol	0.042159578404216	0.225989740102599	0.658354707644402	-8.46543092441932	TRUE	FALSE
methanolphosphate	0.938290617093829	0.977153428465715	0.978458170923491	-12.5934125775216	FALSE	FALSE
methionine	0.538274617253827	0.786243822955029	0.952789619833838	-9.67397705005219	FALSE	FALSE
methionine_sulfoxide	0.4109958900411	0.690626427069063	1.15867880441741	-11.2447103115557	FALSE	FALSE
methylhexadecanoic_acid	0.114058859411406	0.354423728489988	1.10358761714977	-10.1778773108297	FALSE	FALSE
myristic_acid	0.115778842211578	0.354423728489988	1.18211080158257	-10.5970538006558	FALSE	FALSE
N-acetylglutamate	0.163858361416386	0.452828805045283	1.16602740663745	-12.2848230026277	FALSE	FALSE
naproxen	0.763812361876381	0.902687336762996	0.668138692902748	-12.9088038570207	FALSE	FALSE
nicotinic_acid	0.108578914210858	0.354423728489988	1.20085997023808	-11.4591426805211	FALSE	FALSE
N-methylalanine	0.283437165628344	0.594303734382011	1.07668353979964	-7.76986867088866	FALSE	FALSE
oleic_acid	0.0767192328076719	0.332450008833245	1.5186229634569	-9.10054076605828	FALSE	FALSE
ornithine	0.730652693473065	0.887708879920546	0.99272322971828	-6.45114622056927	FALSE	FALSE
oxalic_acid	0.022279777202228	0.170374766840567	1.33021602999443	-3.13533295072545	TRUE	FALSE
oxoproline	0.0269997300027	0.1949980500195	1.12447965554659	-5.19510268049491	TRUE	FALSE
palmitic_acid	0.10469895301047	0.354423728489988	1.15154745873399	-6.7684764163934	FALSE	FALSE
palmitoleic_acid	0.020159798402016	0.16379836201638	1.72838407244127	-9.63170933248614	TRUE	FALSE
paracetamol	0.381056189438106	0.677749979256964	2.70699487962869	-13.4826388541729	FALSE	FALSE
pelargonic_acid	0.2829971700283	0.594303734382011	0.928903544722774	-8.28026436396071	FALSE	FALSE
phenylalanine	0.30759692403076	0.629993700062999	1.06974971015548	-7.25161417324512	FALSE	FALSE
phenylethylamine	0.441575584244158	0.726643366477728	1.07267843141661	-12.4447202647779	FALSE	FALSE
pipecolic_acid	0.934810651893481	0.977153428465715	0.947310667381585	-12.7477236608034	FALSE	FALSE
proline	0.103758962410376	0.354423728489988	0.783215341564387	-5.60540031883054	FALSE	FALSE
pseudo_uridine	0.773992260077399	0.903801581453212	1.10568569953002	-10.3819753300998	FALSE	FALSE
pyrophosphate	0.003859961400386	0.0603771740060377	1.84939299643232	-9.94038428917002	TRUE	FALSE
pyruvic_acid	0.552214477855221	0.797643134679764	1.12014006865744	-8.88342366013104	FALSE	FALSE
quinic_acid	0.692713072869271	0.871841281587184	0.837183341252015	-11.988152960146	FALSE	FALSE
saccharic_acid	0.345036549634504	0.648953510464895	0.930503675802135	-14.0168246368849	FALSE	FALSE
salicylic_acid	0.216957830421696	0.532160716128688	3.22495604172617	-12.1170383187133	FALSE	FALSE
serine	0.842211577884221	0.943857802801282	1.02180840256243	-6.75086761461133	FALSE	FALSE
shikimic_acid	0.336616633833662	0.648953510464895	0.675583868706407	-12.7514928844598	FALSE	FALSE
stearic_acid	0.22929770702293	0.552012998388535	1.08400859371125	-4.35714758693267	FALSE	FALSE
succinic_acid	0.165738342616574	0.452828805045283	1.16416191561765	-12.7737424331058	FALSE	FALSE
sucrose	0.462175378246218	0.738643215977479	1.45333614809495	-13.7821398031136	FALSE	FALSE
tagatose	0.928490715092849	0.977153428465715	1.03190591327636	-12.0453750167673	FALSE	FALSE
taurine	0.525394746052539	0.776151329395797	1.0791934393962	-10.1714094569657	FALSE	FALSE
threitol	0.38029619703803	0.677749979256964	0.97382023005773	-12.4792277235429	FALSE	FALSE
threonic_acid	0.3149968500315	0.629993700062999	0.835049006405546	-10.9643309292139	FALSE	FALSE
threonine	0.25869741302587	0.590011643743212	0.924272435357573	-6.63021899298588	FALSE	FALSE
tocopherol_alpha	0.38579614203858	0.677749979256964	1.14495489620499	-10.501465610185	FALSE	FALSE
trans-4-hydroxyproline	0.408775912240878	0.690626427069063	0.881808867556285	-11.4124061919567	FALSE	FALSE
tryptophan	0.004179958200418	0.0603771740060377	0.7280300929188	-6.82613638588867	TRUE	FALSE
tyrosine	0.209037909620904	0.52259477405226	0.932064081780419	-6.08067991767577	FALSE	FALSE
urea	0.017839821601784	0.154611787215461	0.777967931012415	-4.12581347162213	TRUE	FALSE
uric_acid	0.035739642603574	0.217267392543466	0.805110157575206	-6.98188087129561	TRUE	FALSE
uridine	0.744412555874441	0.89000210915322	0.957639096584614	-13.6382587232835	FALSE	FALSE
valine	0.333416665833342	0.648953510464895	0.94906204368479	-4.47176853934038	FALSE	FALSE
xanthine	0.0903190968090319	0.354423728489988	1.16663877802599	-14.4422388506607	FALSE	FALSE
xylitol	0.902990970090299	0.977153428465715	1.3400426116452	-12.6786068556641	FALSE	FALSE
xylose	0.037219627803722	0.217267392543466	0.786006492111101	-13.0603836107981	TRUE	FALSE
