# Supplementary material for: Cheminformatics approach to exploring and modeling trait-associated metabolite profiles
Source: J Cheminform. 2019 Jun 24;11:43. doi: 10.1186/s13321-019-0366-3 (PMC6591908; doi:10.1186/s13321-019-0366-3)
Supplement: Supplementary file 2 — Additional file 2. The scripts and additional data necessary to recreate our analyses. [file 13321_2019_366_MOESM2_ESM.zip › metabochem-master/analyses/data/significance_results/healthstate_anova_wsig_control_training_serum.txt]

variables	pvalues	log2FoldChange	pkimodelsmean	significance
1_5-anhydroglucitol	0.710923342030438	-0.25799670870669	-7.49156870877529	FALSE
1-monopalmitin	0.968378749382666	0.107160900346802	-13.7701807847961	FALSE
1-monostearin	0.658355423380591	-0.0419072844049106	-14.5757729844449	FALSE
2-deoxyerythritol	0.715357043473511	0.439027178323042	-12.0983677761448	FALSE
2-hydroxybutanoic_acid	0.448431853347268	0.168547406239542	-6.88913883973542	FALSE
2-hydroxyglutaric_acid	0.448431853347268	0.295634932690439	-11.7541385790354	FALSE
2-hydroxyhippuric_acid	0.968378749382666	2.01515821935291	-14.0857342172869	FALSE
2-hydroxyvaleric_acid	0.482215137511143	0.00830556195561963	-11.0295669547424	FALSE
2-ketoisocaproic_acid	0.503855856859007	-0.0609388462474661	-9.10414909872159	FALSE
3-aminoisobutyric_acid	0.892386635652435	0.00673797142917987	-12.5205436158547	FALSE
3-hydroxybutanoic_acid	0.501560860247393	1.12037996359252	-8.11022186665924	FALSE
3-phosphoglycerate	0.968378749382666	0.601192697018224	-14.0217149215316	FALSE
4-hydroxyproline	0.968378749382666	0.0670416829958196	-9.25225482101847	FALSE
5-methoxytryptamine	0.503855856859007	-0.108759306866077	-12.7413099775477	FALSE
aconitic_acid	0.845846072883248	-0.0525246381318715	-14.3990961188733	FALSE
adenosine-5-phosphate	0.968378749382666	1.79489841438718	-14.312901484352	FALSE
adipic_acid	0.912891879350313	-0.164962765837415	-12.5835362292125	FALSE
alanine	0.892416357359643	-0.0651011356741915	-3.47988702053555	FALSE
alpha_ketoglutaric_acid	0.871874080126584	0.128411386267392	-13.150657509892	FALSE
aminomalonic_acid	0.845846072883248	0.184331033604888	-10.8905105235712	FALSE
arabinose	0.718037980898777	0.130018156909977	-12.7359747357483	FALSE
arabitol	0.722747175769105	-0.0110851823285739	-13.5399837757077	FALSE
arachidic_acid	0.892416357359643	-0.15578543389062	-10.7583556908868	FALSE
arachidonic_acid	0.448431853347268	0.407627232321122	-11.1551021318905	FALSE
asparagine	0.487653218657967	0.113807550616002	-8.78059200434795	FALSE
aspartic_acid	0.448431853347268	0.639105834020912	-8.85990687197408	FALSE
azelaic_acid	0.482215137511143	1.34381468270986	-12.3202686682202	FALSE
behenic_acid	0.974056384038169	0.216477964886968	-12.6189361579703	FALSE
benzoic_acid	0.9065888067893	-0.108123442132371	-9.21467782810067	FALSE
benzylalcohol	0.518935616018628	0.0390595171848915	-10.5539308157378	FALSE
capric_acid	0.518935616018628	-0.0359141607114801	-10.5882450679884	FALSE
caprylic_acid	0.967930581607002	-0.337786276967396	-11.7460994055373	FALSE
cholesterol	0.0262424722530006	-0.0949255813748261	-5.51673316578886	TRUE
citric_acid	0.126301177366387	-0.0940253924757845	-7.54766905985884	FALSE
citrulline	0.658355423380591	-0.178444728136857	-10.9878212947911	FALSE
creatinine	0.0262424722530006	0.0365082966304555	-7.72282583925168	TRUE
cysteine	0.967930581607002	-0.164457142278244	-10.1761498930513	FALSE
cysteine-glycine	0.974056384038169	-0.145104658669456	-13.0708858559659	FALSE
cystine	0.14897362307353	-0.405178537704952	-8.18557295852482	FALSE
dihydro-3-coumaric_acid	0.214126703963324	-0.160928179853852	-11.5435175389027	FALSE
erythritol	0.968378749382666	-2.36691483420791	-11.209130745517	FALSE
ethanolamine	0.773238983713445	0.124714156837974	-10.5622604864828	FALSE
fructose	0.657107139831375	-1.27061018994634	-10.1829882836205	FALSE
fucose	0.667622056421824	0.0936202762205034	-10.7769584810169	FALSE
fumaric_acid	0.487653218657967	-0.0662511977681038	-12.5180960167269	FALSE
gamma-tocopherol	0.635988229079356	0.231515510666714	-12.4850352139769	FALSE
gluconic_acid	0.892416357359643	-0.0243381035922784	-13.2027966373187	FALSE
glucose	0.503855856859007	-0.253061888499643	-3.53091274797221	FALSE
glucuronic_acid	0.968378749382666	0.385927624003023	-11.7460331124242	FALSE
glutamic_acid	0.518935616018628	0.582081790329958	-7.69954625754644	FALSE
glutamine	0.968378749382666	-0.103708832298874	-5.23548773396186	FALSE
glutaric_acid	0.667622056421824	0.309058133081221	-13.8886715363858	FALSE
glyceric_acid	0.406203563807417	-0.249540270578053	-9.77624525385385	FALSE
glycerol	0.448431853347268	0.363038985818353	-6.74092787181419	FALSE
glycerol-3-galactoside	0.763738253454627	-0.48754812100047	-13.4289676601226	FALSE
glycerol-alpha-phosphate	0.503855856859007	0.336057027626153	-11.963120464049	FALSE
glycine	0.252760111117471	0.115366518822274	-4.0260213338508	FALSE
glycolic_acid	0.755618879672065	-0.0353443442139718	-11.8328880095621	FALSE
hippuric_acid	0.968378749382666	-0.0158298186363105	-8.07065119503555	FALSE
histidine	0.531369884305078	-0.0287360783113098	-7.5450350643957	FALSE
hydroxylamine	0.597072366120777	-0.0610717444512285	-9.81871012338424	FALSE
indole-3-acetate	0.503855856859007	-0.0286102624806912	-11.0827343144511	FALSE
indole-3-lactate	0.482215137511143	-0.207812693587344	-11.7307586987004	FALSE
inosine	0.657107139831375	-0.795513069046455	-13.7012144540495	FALSE
inulobiose	0.448431853347268	0.485895520024396	-12.8391359015906	FALSE
isocitric_acid	0.597072366120777	-0.246262385971866	-13.0970697123295	FALSE
isoleucine	0.652244738593261	-0.000126419397266594	-5.89062791515293	FALSE
isothreonic_acid	0.652244738593261	0.113979494123125	-11.6058948637087	FALSE
kynurenine	0.968378749382666	1.22521952239867	-12.7274114801576	FALSE
lactamide	0.482215137511143	0.0724963706038821	-12.5864481696266	FALSE
lactic_acid	0.630237521899416	0.287806811981508	-4.34664498516031	FALSE
lauric_acid	0.597001727188282	0.253755882747528	-8.91660547953393	FALSE
leucine	0.635988229079356	-0.0150293760835555	-5.09375383201622	FALSE
levoglucosan	0.565601732814271	-0.0198644005052716	-12.4134269148888	FALSE
lignoceric_acid	0.635988229079356	0.27264280984105	-12.6862722753486	FALSE
linoleic_acid	0.411685077707289	0.578836301083554	-10.7133253388762	FALSE
linolenic_acid	0.601076505666576	0.257071752978821	-11.0296358546791	FALSE
lysine	0.968378749382666	-0.0945096216710762	-5.91638243328376	FALSE
maleimide	0.968378749382666	0.0929168804117855	-10.6771406787483	FALSE
maltose	0.722747175769105	0.926835841742997	-12.611745648717	FALSE
maltotriose	0.635988229079356	0.460033896275847	-13.8902926666455	FALSE
mannitol	0.518935616018628	-0.529810238963124	-8.21069947506235	FALSE
methanolphosphate	0.597072366120777	0.0911222713042723	-12.6782606432919	FALSE
methionine	0.476292132306038	-0.0317457248734445	-9.46047358105511	FALSE
methionine_sulfoxide	0.601076505666576	-0.155332648781107	-11.2195121080345	FALSE
methylhexadecanoic_acid	0.974056384038169	-0.081438869211974	-10.0071249655207	FALSE
myristic_acid	0.667622056421824	0.201081065390915	-10.5397749767596	FALSE
N-acetylglutamate	0.845846072883248	-0.0394858979148988	-12.4090151038829	FALSE
naproxen	0.881088116637745	-0.487428769426102	-12.406983824071	FALSE
nicotinic_acid	0.406203563807417	-0.401984613536604	-14.1523440754191	FALSE
N-methylalanine	0.658355423380591	-0.0581763523885687	-7.74085413047416	FALSE
oleic_acid	0.406203563807417	0.725395843153259	-9.18832535652717	FALSE
ornithine	0.448431853347268	0.0729732395233066	-5.87290122862601	FALSE
oxalic_acid	0.968378749382666	-1.15142192803518	-7.6403984615429	FALSE
oxoproline	0.968378749382666	0.0827412237647861	-4.84239435446546	FALSE
palmitic_acid	0.968378749382666	0.147675577189626	-7.03897990143634	FALSE
palmitoleic_acid	0.406203563807417	0.921622263738625	-9.64417040444754	FALSE
paracetamol	0.968378749382666	1.88924483584952	-13.2403246884409	FALSE
pelargonic_acid	0.482215137511143	-0.126298293617733	-8.02747201676025	FALSE
phenylalanine	0.126301177366387	0.232901458119506	-6.80605237702444	FALSE
phenylethylamine	0.84127591460285	-0.00287395890077083	-11.9495019517152	FALSE
pipecolic_acid	0.667622056421824	-0.109758721996577	-11.1281272459962	FALSE
proline	0.531369884305078	-0.135257390650432	-4.62499146013702	FALSE
pseudo_uridine	0.967930581607002	0.196711274352449	-10.521556972821	FALSE
pyrophosphate	0.531369884305078	0.125783027411063	-11.3048855744537	FALSE
pyruvic_acid	0.968378749382666	-0.43155281543553	-10.2953155593784	FALSE
quinic_acid	0.597072366120777	-0.281669349490126	-12.0155023889187	FALSE
saccharic_acid	0.968378749382666	-0.212783388648482	-14.3164785732065	FALSE
salicylic_acid	0.988375689719795	2.65760017863905	-12.2034015896281	FALSE
serine	0.482215137511143	0.181061434193748	-6.19362410573286	FALSE
shikimic_acid	0.954070685217795	0.205308271425292	-10.1785481194617	FALSE
stearic_acid	0.912891879350313	-0.0621296527236679	-4.4414239632164	FALSE
succinic_acid	0.0262424722530006	0.0410847399205518	-12.4054809208403	TRUE
sucrose	0.988375689719795	0.673045272221431	-13.6676597664926	FALSE
tagatose	0.968378749382666	-0.140914140954888	-11.9987184878857	FALSE
taurine	0.518935616018628	0.284353372687222	-8.61971695021335	FALSE
threitol	0.38474998494134	-0.161996862993704	-12.4973439459678	FALSE
threonic_acid	0.416475441126391	-0.266652942108485	-10.1012565754483	FALSE
threonine	0.635988229079356	-0.0903668668159234	-6.4494181499503	FALSE
tocopherol_alpha	0.406203563807417	0.150153356868305	-10.6062105169579	FALSE
trans-4-hydroxyproline	0.597072366120777	-0.204808027442441	-11.3655708136025	FALSE
tryptophan	0.968378749382666	-0.154798523534527	-5.88257370973839	FALSE
tyrosine	0.892416357359643	-0.0411066046589454	-5.89161412236376	FALSE
urea	0.892416357359643	0.289620343649348	-3.43161422317629	FALSE
uric_acid	0.763738253454627	0.0134858620400746	-6.88649412327665	FALSE
uridine	0.718037980898777	0.0933629470179432	-13.9904831805168	FALSE
valine	0.658355423380591	-0.143369095560753	-4.34549782540618	FALSE
xanthine	0.476292132306038	0.397205209461072	-13.3990189840147	FALSE
xylitol	0.892416357359643	0.610822608426525	-12.4411401266558	FALSE
xylose	0.559550171602148	-1.15831765194528	-13.2515084997717	FALSE
