# Supplementary material for: Cheminformatics approach to exploring and modeling trait-associated metabolite profiles
Source: J Cheminform. 2019 Jun 24;11:43. doi: 10.1186/s13321-019-0366-3 (PMC6591908; doi:10.1186/s13321-019-0366-3)
Supplement: Supplementary file 2 — Additional file 2. The scripts and additional data necessary to recreate our analyses. [file 13321_2019_366_MOESM2_ESM.zip › metabochem-master/analyses/data/significance_results/healthstate_anova_wsig_control_training_serum_nonpara.txt]

variables	pvalues	adj_pvalues	FoldChange	pkimodelsmean	significance_raw	significance_adj
1_5-anhydroglucitol	0.528194718052819	0.774792252077479	0.836248307687531	-7.53831037550199	FALSE	FALSE
1-monopalmitin	0.650373496265037	0.867064798739768	1.07710649662048	-13.9326756219962	FALSE	FALSE
1-monostearin	0.37959620403796	0.675993240067599	0.971369919161111	-14.8802368344076	FALSE	FALSE
2-deoxyerythritol	0.970990290097099	0.987607178191784	1.35568986582871	-12.1880978706355	FALSE	FALSE
2-hydroxybutanoic_acid	0.296577034229658	0.621855071771863	1.12392627695829	-7.1516995478832	FALSE	FALSE
2-hydroxyglutaric_acid	0.172658273417266	0.533357457123103	1.22742505038073	-12.4004704330576	FALSE	FALSE
2-hydroxyhippuric_acid	0.10539894601054	0.420250342951116	4.04224907225879	-14.0157395883598	FALSE	FALSE
2-hydroxyvaleric_acid	0.30459695403046	0.628533397205711	1.00577358008994	-10.7549542306432	FALSE	FALSE
2-ketoisocaproic_acid	0.525054749452506	0.774792252077479	0.95864007299552	-8.88073969016457	FALSE	FALSE
3-aminoisobutyric_acid	0.842791572084279	0.935383979493538	1.00468132924332	-12.0094197991288	FALSE	FALSE
3-hydroxybutanoic_acid	0.0868991310086899	0.376562901037656	2.17404222866656	-8.29289673544384	FALSE	FALSE
3-phosphoglycerate	0.15049849501505	0.489120108798912	1.51697014959448	-12.8186399941056	FALSE	FALSE
4-hydroxyproline	0.753172468275317	0.906601648269232	1.04756639342328	-9.52004081404523	FALSE	FALSE
5-methoxytryptamine	0.316236837631624	0.642356076439236	0.927385254560076	-13.0522034474912	FALSE	FALSE
aconitic_acid	0.653633463665363	0.867064798739768	0.964247470836085	-13.725480885077	FALSE	FALSE
adenosine-5-phosphate	0.850491495085049	0.935383979493538	3.46991041049386	-12.2929064744927	FALSE	FALSE
adipic_acid	0.543114568854311	0.775877955506159	0.89195153928162	-12.1379710840089	FALSE	FALSE
alanine	0.536394636053639	0.774792252077479	0.955878306352425	-3.76792663601085	FALSE	FALSE
alpha_ketoglutaric_acid	0.775372246277537	0.906601648269232	1.09308939045064	-11.9653080439643	FALSE	FALSE
aminomalonic_acid	0.0842591574084259	0.376562901037656	1.13628996230091	-10.4397574769176	FALSE	FALSE
arabinose	0.26909730902691	0.605176999077467	1.09430747348334	-12.659209154515	FALSE	FALSE
arabitol	0.279637203627964	0.605880607860588	0.992345781000023	-13.6268017437733	FALSE	FALSE
arachidic_acid	0.1959980400196	0.55549009727294	0.897643543578386	-9.90111901412934	FALSE	FALSE
arachidonic_acid	0.00535994640053599	0.0787083038260527	1.32650235083491	-11.6134110379396	TRUE	FALSE
asparagine	0.138418615813842	0.489120108798912	1.0820802899882	-9.69641342945944	FALSE	FALSE
aspartic_acid	0.000699993000069999	0.0398662680039866	1.55736362387523	-11.1368936958115	TRUE	TRUE
azelaic_acid	0.00913990860091399	0.0874241257587424	2.53821571181495	-14.0778901265369	TRUE	FALSE
behenic_acid	0.689433105668943	0.895257714089526	1.16189360353511	-13.0387454346999	FALSE	FALSE
benzoic_acid	0.106678933210668	0.420250342951116	0.927794087704266	-9.18621520283826	FALSE	FALSE
benzylalcohol	0.533954660453395	0.774792252077479	1.02744382484576	-11.2013031770839	FALSE	FALSE
capric_acid	0.356076439235608	0.670868653632304	0.975413496183131	-10.5601465013697	FALSE	FALSE
caprylic_acid	0.004259957400426	0.0787083038260527	0.791254510147317	-11.3262505087182	TRUE	FALSE
cholesterol	0.830531694683053	0.934287208852049	0.936320544467858	-5.22545741683623	FALSE	FALSE
citric_acid	0.1439985600144	0.489120108798912	0.93690495652269	-6.72305808073732	FALSE	FALSE
citrulline	0.556254437455625	0.78601170510034	0.883655091740711	-11.8707741606818	FALSE	FALSE
creatinine	0.611073889261107	0.843447815521845	1.02562852817066	-8.94238824740867	FALSE	FALSE
cysteine	0.42349576504235	0.714992850071499	0.892264197700918	-10.5946485337164	FALSE	FALSE
cysteine-glycine	0.139378606213938	0.489120108798912	0.90431377276828	-13.1118715221302	FALSE	FALSE
cystine	0.000919990800091999	0.0398662680039866	0.755142835877753	-9.95506428489499	TRUE	TRUE
dihydro-3-coumaric_acid	0.415055849441506	0.714992850071499	0.894449428094731	-11.7831670855488	FALSE	FALSE
erythritol	0.187658123418766	0.554444455555444	0.193859745260557	-11.3956898268627	FALSE	FALSE
ethanolamine	0.863431365686343	0.935383979493538	1.09029169026437	-10.8550263662525	FALSE	FALSE
fructose	0.00947990520094799	0.0874241257587424	0.414484429042366	-10.4692654787624	TRUE	FALSE
fucose	0.723092769072309	0.895257714089526	1.06704445021017	-10.866007864146	FALSE	FALSE
fumaric_acid	0.501634983650163	0.772804036665516	0.955116619839476	-12.7523833013298	FALSE	FALSE
gamma-tocopherol	0.577914220857791	0.807837082919493	1.17406762677627	-12.6494986484507	FALSE	FALSE
gluconic_acid	0.247217527824722	0.584332338494797	0.983271611861166	-13.0898768451034	FALSE	FALSE
glucose	0.0830791692083079	0.376562901037656	0.839113640172582	-3.53420471296403	FALSE	FALSE
glucuronic_acid	0.858611413885861	0.935383979493538	1.30669969875986	-11.992227687383	FALSE	FALSE
glutamic_acid	0.001719982800172	0.0558994410055899	1.49700785385895	-7.99319558111314	TRUE	FALSE
glutamine	0.334336656633434	0.648712915855916	0.930637461930874	-5.49631725010659	FALSE	FALSE
glutaric_acid	0.24029759702403	0.584332338494797	1.23889861792706	-14.0053363790248	FALSE	FALSE
glyceric_acid	0.296457035429646	0.621855071771863	0.841164418132407	-10.1576200187575	FALSE	FALSE
glycerol	0.04389956100439	0.259879219389624	1.28613223799683	-6.78666293510829	TRUE	FALSE
glycerol-3-galactoside	0.010759892401076	0.0874241257587424	0.713236222589338	-12.5886470810773	TRUE	FALSE
glycerol-alpha-phosphate	0.036019639803602	0.234127658723413	1.26230192807604	-12.2970680685076	TRUE	FALSE
glycine	0.161118388816112	0.510863184051086	1.08325021189975	-4.41867526822609	FALSE	FALSE
glycolic_acid	0.622853771462285	0.843447815521845	0.975798828123203	-11.4206139962657	FALSE	FALSE
hippuric_acid	0.892611073889261	0.950427894095043	0.989087582995479	-7.98111641643039	FALSE	FALSE
histidine	0.781072189278107	0.906601648269232	0.98027872777239	-8.68452276995718	FALSE	FALSE
hydroxylamine	0.899251007489925	0.950427894095043	0.958551769041921	-10.501289555597	FALSE	FALSE
indole-3-acetate	0.274657253427466	0.605176999077467	0.980364220518236	-11.2777955632437	FALSE	FALSE
indole-3-lactate	0.028759712402876	0.207709034020771	0.865848972184139	-11.8382198888142	TRUE	FALSE
inosine	0.0666793332066679	0.32239677603224	0.576138243556789	-14.8095987446892	FALSE	FALSE
inulobiose	0.969530304696953	0.987607178191784	1.40045489627035	-12.7348448208386	FALSE	FALSE
isocitric_acid	0.01039989600104	0.0874241257587424	0.843077763985285	-11.738073532481	TRUE	FALSE
isoleucine	0.774672253277467	0.906601648269232	0.999912376590372	-5.94442165239637	FALSE	FALSE
isothreonic_acid	0.487135128648714	0.762982731618467	1.08220926233685	-11.7021705001996	FALSE	FALSE
kynurenine	0.328056719432806	0.646172326155526	2.33791020958988	-13.6452115060668	FALSE	FALSE
lactamide	0.956950430495695	0.987607178191784	1.05153463563902	-12.5982954001702	FALSE	FALSE
lactic_acid	0.422015779842202	0.714992850071499	1.22078302943884	-4.62507717074379	FALSE	FALSE
lauric_acid	0.469455305446946	0.753446786519789	1.19230710594675	-8.82440356138305	FALSE	FALSE
leucine	0.819371806281937	0.934287208852049	0.989636505281513	-5.44753886390119	FALSE	FALSE
levoglucosan	0.668993310066899	0.878476063724211	0.986325405263525	-12.3398791661461	FALSE	FALSE
lignoceric_acid	0.34409655903441	0.657831656977548	1.20801871862283	-12.6227641331813	FALSE	FALSE
linoleic_acid	0.00665993340066599	0.0787083038260527	1.4936439675359	-10.6477559948595	TRUE	FALSE
linolenic_acid	0.711272887271127	0.895257714089526	1.19505063967043	-10.6838449347257	FALSE	FALSE
lysine	0.206037939620604	0.558019419805802	0.936590544542114	-6.36200947387343	FALSE	FALSE
maleimide	0.997350026499735	0.997350026499735	1.06652433221333	-12.0889006129952	FALSE	FALSE
maltose	0.00503994960050399	0.0787083038260527	1.90110187169208	-11.7262322764713	TRUE	FALSE
maltotriose	0.0615593844061559	0.320108798912011	1.37557413702303	-12.6692100805953	FALSE	FALSE
mannitol	0.148018519814802	0.489120108798912	0.692645833382808	-8.46543092441932	FALSE	FALSE
methanolphosphate	0.714372856271437	0.895257714089526	1.06519847727972	-12.5934125775216	FALSE	FALSE
methionine	0.730452695473045	0.895838211429206	0.978235872411903	-9.67397705005219	FALSE	FALSE
methionine_sulfoxide	0.23779762202378	0.584332338494797	0.897925310275579	-11.2447103115557	FALSE	FALSE
methylhexadecanoic_acid	0.516154838451615	0.774792252077479	0.94511456826064	-10.1778773108297	FALSE	FALSE
myristic_acid	0.204517954820452	0.558019419805802	1.149559440249	-10.5970538006558	FALSE	FALSE
N-acetylglutamate	0.323876761232388	0.646172326155526	0.973001613220297	-12.2848230026277	FALSE	FALSE
naproxen	0.761692383076169	0.906601648269232	0.713295229784138	-12.9088038570207	FALSE	FALSE
nicotinic_acid	0.136158638413616	0.489120108798912	0.756816467952741	-11.4591426805211	FALSE	FALSE
N-methylalanine	0.923270767292327	0.967945159258085	0.960477449780309	-7.76986867088866	FALSE	FALSE
oleic_acid	0.01309986900131	0.100175468833547	1.65335421738462	-9.10054076605828	TRUE	FALSE
ornithine	0.505294947050529	0.772804036665516	1.05188226771241	-6.45114622056927	FALSE	FALSE
oxalic_acid	0.002559974400256	0.0665593344066559	0.450181311441058	-3.13533295072545	TRUE	FALSE
oxoproline	0.272957270427296	0.605176999077467	1.05902835971071	-5.19510268049491	FALSE	FALSE
palmitic_acid	0.234257657423426	0.584332338494797	1.10778320959003	-6.7684764163934	FALSE	FALSE
palmitoleic_acid	0.00645993540064599	0.0787083038260527	1.89424411234365	-9.63170933248614	TRUE	FALSE
paracetamol	0.369476305236948	0.675993240067599	3.70441270256702	-13.4826388541729	FALSE	FALSE
pelargonic_acid	0.220657793422066	0.573710262897371	0.916179194615841	-8.28026436396071	FALSE	FALSE
phenylalanine	0.00781992180078199	0.0847158195084716	1.17519605505566	-7.25161417324512	TRUE	FALSE
phenylethylamine	0.980010199898001	0.987607178191784	0.998009906358401	-12.4447202647779	FALSE	FALSE
pipecolic_acid	0.833671663283367	0.934287208852049	0.92674303851879	-12.7477236608034	FALSE	FALSE
proline	0.243517564824352	0.584332338494797	0.910507375840354	-5.60540031883054	FALSE	FALSE
pseudo_uridine	0.377316226837732	0.675993240067599	1.14608279794886	-10.3819753300998	FALSE	FALSE
pyrophosphate	0.461075389246108	0.749247507524925	1.09109976992343	-9.94038428917002	FALSE	FALSE
pyruvic_acid	0.0669593304066959	0.32239677603224	0.741463296749101	-8.88342366013104	FALSE	FALSE
quinic_acid	0.480515194848051	0.761792382076179	0.822638587209122	-11.988152960146	FALSE	FALSE
saccharic_acid	0.106038939610604	0.420250342951116	0.862870889313684	-14.0168246368849	FALSE	FALSE
salicylic_acid	0.196558034419656	0.55549009727294	6.30982581060228	-12.1170383187133	FALSE	FALSE
serine	0.046439535604644	0.262484331678422	1.13371768878081	-6.75086761461133	TRUE	FALSE
shikimic_acid	0.432975670243298	0.721626117072163	1.15293267621692	-12.7514928844598	FALSE	FALSE
stearic_acid	0.620893791062089	0.843447815521845	0.95784913396649	-4.35714758693267	FALSE	FALSE
succinic_acid	0.811471885281147	0.933551726429638	1.02888714010655	-12.7737424331058	FALSE	FALSE
sucrose	0.700992990070099	0.895257714089526	1.59443498616439	-13.7821398031136	FALSE	FALSE
tagatose	0.373476265237348	0.675993240067599	0.90694430226256	-12.0453750167673	FALSE	FALSE
taurine	0.032859671403286	0.224829330654062	1.21786428493626	-10.1714094569657	TRUE	FALSE
threitol	0.12589874101259	0.481377539165785	0.893787105811675	-12.4792277235429	FALSE	FALSE
threonic_acid	0.396276037239628	0.696160605961508	0.83124580386189	-10.9643309292139	FALSE	FALSE
threonine	0.273377266227338	0.605176999077467	0.93928386581269	-6.63021899298588	FALSE	FALSE
tocopherol_alpha	0.873791262087379	0.938784000589746	1.10968742432998	-10.501465610185	FALSE	FALSE
trans-4-hydroxyproline	0.0578794212057879	0.313513531531351	0.867654134073911	-11.4124061919567	FALSE	FALSE
tryptophan	0.176418235817642	0.533357457123103	0.898257808382597	-6.82613638588867	FALSE	FALSE
tyrosine	0.439935600643994	0.723944659287584	0.971909168317053	-6.08067991767577	FALSE	FALSE
urea	0.214137858621414	0.568120849403751	1.22231857278459	-4.12581347162213	FALSE	FALSE
uric_acid	0.974530254697453	0.987607178191784	1.00939151333002	-6.98188087129561	FALSE	FALSE
uridine	0.717572824271757	0.895257714089526	1.06685414165363	-13.6382587232835	FALSE	FALSE
valine	0.043979560204398	0.259879219389624	0.905402317476498	-4.47176853934038	TRUE	FALSE
xanthine	0.00579994200057999	0.0787083038260527	1.31695423278069	-14.4422388506607	TRUE	FALSE
xylitol	0.755272447275527	0.906601648269232	1.52712971288458	-12.6786068556641	FALSE	FALSE
xylose	7.99992000079999e-05	0.01039989600104	0.448034690847024	-13.0603836107981	TRUE	TRUE
