# Supplementary material for: Cheminformatics approach to exploring and modeling trait-associated metabolite profiles
Source: J Cheminform. 2019 Jun 24;11:43. doi: 10.1186/s13321-019-0366-3 (PMC6591908; doi:10.1186/s13321-019-0366-3)
Supplement: Supplementary file 2 — Additional file 2. The scripts and additional data necessary to recreate our analyses. [file 13321_2019_366_MOESM2_ESM.zip › metabochem-master/analyses/metab_classifier_serum.RMD]

---
title: "Metabolomics ML results"
author: "Jeremy Ash"
output:
  html_document:
    toc: true
    toc_float: true
    number_sections: true
    collapsed: false
---

```{r setup, include=FALSE}
knitr::opts_chunk$set(echo = TRUE)
library(caret)
library(glmnet)
library(doParallel)
library(pROC)
library(knitr)
library(kableExtra)

cl <- makeCluster(4)
registerDoParallel(cl)

source("metab_classifier_functions_serum.r")
```

## All metabolites

```{r cars}
load("data/ML_data.RDATA")
```

### Lasso

```{r, cache = T }
all.acc <- matrix(nrow = 6, ncol = 8)
colnames(all.acc) <- c(rep("LOOCV", 4), rep("External", 4))
colnames(all.acc) <- paste(colnames(all.acc), rep(c("ACC", "SEN", "SPE", "AUC"), 2))
rownames(all.acc) <- c("Lasso", "Logit Boost", "SVM", "RF", "PLS", "xgbTree")

health_df_serum_full <- health_df_serum_full[, -c(2, 3)]
health_df_serum_full.test <- health_df_serum_full.test[, -c(2, 3)]

all.acc <- FitLasso(health_df_serum_full, health_df_serum_full.test, all.acc)
all.acc
```

### Other ML

```{r}
data <- health_df_serum_full
data$Health_State <- as.factor(ifelse(data$Health_State == 0, "neg", "pos"))

data.test <- health_df_serum_full.test
data.test$Health_State <- as.factor(ifelse(data.test$Health_State == 0, "neg", "pos"))
```

```{r, cache = T}
all.acc <- FitMlmodels(data, data.test, all.acc)
```

```{r}
all.acc %>%  kable() %>%  kable_styling()
write.csv(all.acc, file = "serum_all_met_acc.csv")
```

## Significant metabolites

### Lasso

```{r, cache = T }
all.acc <- matrix(nrow = 6, ncol = 8)
colnames(all.acc) <- c(rep("LOOCV", 4), rep("External", 4))
colnames(all.acc) <- paste(colnames(all.acc), rep(c("ACC", "SEN", "SPE", "AUC"), 2))
rownames(all.acc) <- c("Lasso", "Logit Boost", "SVM", "RF", "PLS", "xgbTree")

health_df_serum_full <- health_df_serum_full[, c(1, serum.met.idx - 3)]
health_df_serum_full.test <- health_df_serum_full.test[, c(1, serum.met.idx - 3)]

all.acc <- FitLasso(health_df_serum_full, health_df_serum_full.test, all.acc)
```

### Other ML

```{r}
data <- health_df_serum_full
data$Health_State <- as.factor(ifelse(data$Health_State == 0, "neg", "pos"))

data.test <- health_df_serum_full.test
data.test$Health_State <- as.factor(ifelse(data.test$Health_State == 0, "neg", "pos"))
```

```{r, cache = T}
all.acc <- FitMlmodels(data, data.test, all.acc)
```

```{r}
all.acc %>%  kable() %>%  kable_styling()
write.csv(all.acc, file = "serum_sig_met_acc.csv")
```

## Cluster metabolites

### Lasso

```{r, cache = T }
all.acc <- matrix(nrow = 6, ncol = 8)
colnames(all.acc) <- c(rep("LOOCV", 4), rep("External", 4))
colnames(all.acc) <- paste(colnames(all.acc), rep(c("ACC", "SEN", "SPE", "AUC"), 2))
rownames(all.acc) <- c("Lasso", "Logit Boost", "SVM", "RF", "PLS", "xgbTree")

health_df_serum_full <- health_df_serum_full[, c(1, 2, 3, 4)]
health_df_serum_full.test <- health_df_serum_full.test[, c(1, 2, 3, 4)]

all.acc <- FitLasso(health_df_serum_full, health_df_serum_full.test, all.acc)
```

### Other ML

```{r}
data <- health_df_serum_full
data$Health_State <- as.factor(ifelse(data$Health_State == 0, "neg", "pos"))

data.test <- health_df_serum_full.test
data.test$Health_State <- as.factor(ifelse(data.test$Health_State == 0, "neg", "pos"))
```

```{r, cache = T}
all.acc <- FitMlmodels(data, data.test, all.acc)
```

```{r}
all.acc %>%  kable() %>%  kable_styling()
write.csv(all.acc, file = "serum_cluster_acc.csv")
```
